# Supplementary material for: The tissue-specific chromatin accessibility landscape of Papaver somniferum
Source: Front Genet. 2023 Mar 15;14:1136736. doi: 10.3389/fgene.2023.1136736 (PMC10050356; doi:10.3389/fgene.2023.1136736)
Supplement: Supplementary file 1 [file DataSheet1.ZIP]

Archive with 9 entries (9 files):
- supplementary material/Supplementary Figure 1.tif
- supplementary material/Supplementary Figure 2.tif
- supplementary material/Supplementary Figure 3.tif
- supplementary material/Supplementary Figure 4.tif
- supplementary material/Supplementary Figure 5.tif
- supplementary material/Supplementary Table 1.xlsx
- supplementary material/Supplementary Table 2.xlsx
- supplementary material/Supplementary Table 3.xlsx
- supplementary material/Supplementary Table 4.xlsx
