# Supplementary material for: The tissue-specific chromatin accessibility landscape of Papaver somniferum
Source: Front Genet. 2023 Mar 15;14:1136736. doi: 10.3389/fgene.2023.1136736 (PMC10050356; doi:10.3389/fgene.2023.1136736)
Supplement: Supplementary file 1 [file DataSheet1.ZIP › supplementary material/Supplementary Table 1.xlsx]

## Sheet: Sheet1
Supplementary Table 1: Overview of mapping quality of ATAC-seq data.
Sample ID	Total Reads (BWA Mapped)	Filtered Reads (MAPQ :10, remove duplication)
Capsule_1	116769836	55448796
Capsule_2	114374179	54338924
Capsule_3	126698215	61513288
Petal_1	137558766	68238953
Petal_2	121280929	53813102
Petal_3	127167453	67906788
Stem_1	118769941	64143429
Stem_2	114581743	41835490
Stem_3	145394892	76872337
Fine Root_1	117996594	42262792
Fine Root_2	105181216	19742045
Fine Root_3	91998874	24779359
Leaf_1	146108593	34493621
Leaf_2	104542277	20053748
Leaf_3	104544649	50268354
Tap Root_1	102880659	52916698
Tap Root_2	123713768	55234521
Tap Root_3	109262263	46314907
