# Supplementary material for: The tissue-specific chromatin accessibility landscape of Papaver somniferum
Source: Front Genet. 2023 Mar 15;14:1136736. doi: 10.3389/fgene.2023.1136736 (PMC10050356; doi:10.3389/fgene.2023.1136736)
Supplement: Supplementary file 1 [file DataSheet1.ZIP › supplementary material/Supplementary Table 2.xlsx]

## Sheet: Capsule
Supplementary Table 2: Accessible chromatins regions (ACRs) identified in each tissue.
Chromosome	Chr_Start	Chr_End	Name	Score	Signal_Value	P_Value (-log10)	Summit_Position
chr1	59568	59770	peak_0	1000	393.152	5.11627	92
chr1	66842	67526	peak_1	1000	692.118	5.75956	224
chr1	68801	70561	peak_2	1000	1976.9	6.80035	353
chr1	73824	74115	peak_3	1000	442.1	5.01317	102
chr1	139315	139825	peak_4	727	370.662	4.23034	41
chr1	139945	140182	peak_5	1000	279.602	4.04047	92
chr1	141571	142009	peak_6	528	231.403	3.35149	33
chr1	144893	145930	peak_7	631	654.429	4.0848	554
chr1	151460	151831	peak_8	1000	700.165	5.07262	149
chr1	185608	185969	peak_9	587	211.785	4.23838	39
chr1	191631	192046	peak_10	1000	570.675	5.36345	152
chr1	192180	192536	peak_11	978	348.145	4.67431	88
chr1	197976	198287	peak_12	1000	496.78	5.0895	233
chr1	212523	213164	peak_13	1000	679.003	4.50494	557
chr1	213317	214004	peak_14	1000	1409.96	6.68258	451
chr1	214120	214948	peak_15	1000	1493.52	6.90458	542
chr1	215425	215822	peak_16	521	206.933	3.47421	289
chr1	235022	235319	peak_17	1000	906.277	8.54522	92
chr1	235841	236060	peak_18	947	207.397	4.13238	53
chr1	238460	239027	peak_19	640	363.111	4.40731	321
chr1	335944	336159	peak_20	1000	248.966	4.22152	79
chr1	361750	362259	peak_21	956	486.352	4.65005	157
chr1	362375	362730	peak_22	623	221.292	3.47247	213
chr1	375167	376061	peak_23	1000	1884.78	9.8249	342
chr1	379947	380337	peak_24	950	370.518	4.66116	341
chr1	380493	382146	peak_25	1000	3251.55	7.74786	1219
chr1	382262	384113	peak_26	1000	2446.02	6.0252	719
chr1	384267	385051	peak_27	584	457.714	4.12872	465
chr1	385211	385725	peak_28	442	227.295	3.67791	69
chr1	386575	387192	peak_29	1000	2464.9	10.3386	425
chr1	394943	395134	peak_30	1000	247.941	4.63527	92
chr1	440646	441437	peak_31	1000	2463.24	9.61572	565
chr1	442879	443633	peak_32	1000	940.77	4.86862	312
chr1	443762	446636	peak_33	1000	3089.02	8.10316	1286
chr1	447209	447660	peak_34	775	349.402	3.92364	387
chr1	447769	448128	peak_35	1000	976.892	7.0802	218
chr1	448837	449571	peak_36	520	381.661	3.62018	70
chr1	454236	454450	peak_37	1000	241.572	4.19698	80
chr1	462737	462886	peak_38	1000	269.525	4.76143	75
chr1	522687	522908	peak_39	953	210.626	3.81559	93
chr1	531454	532091	peak_40	1000	991.21	7.77429	338
chr1	593673	594530	peak_41	1000	917.89	5.26415	258
chr1	594819	595519	peak_42	720	503.765	4.30439	636
chr1	596188	596391	peak_43	1000	281.794	4.32781	51
chr1	610058	610248	peak_44	1000	360.697	5.58943	78
chr1	610701	611615	peak_45	1000	2195.14	9.12055	314
chr1	611825	612244	peak_46	937	392.804	4.47675	120
chr1	624625	624984	peak_47	1000	510.426	4.3439	286
chr1	631055	631342	peak_48	1000	438.967	4.86768	81
chr1	633986	634343	peak_49	691	246.821	3.65742	134
chr1	635797	635970	peak_50	1000	237.924	4.09772	74
chr1	672483	672743	peak_51	1000	352.845	4.23106	59
chr1	672854	673120	peak_52	1000	305.344	4.63507	106
chr1	681003	682229	peak_53	1000	3138.48	7.71031	701
chr1	715557	716110	peak_54	1000	2194.81	8.67746	320
chr1	750925	752494	peak_55	1000	1905.21	8.59035	485
chr1	752632	753846	peak_56	961	1166.44	5.12123	87
chr1	756104	757121	peak_57	654	664.785	4.20042	711
chr1	761149	761567	peak_58	1000	1046.14	7.28084	205
chr1	764124	764475	peak_59	1000	1288.03	8.8516	65
chr1	764756	765376	peak_60	1000	2364.52	10.0531	220
chr1	792693	792977	peak_61	1000	338.484	4.89127	82
chr1	835920	836966	peak_62	501	523.627	3.73363	413
chr1	837458	837834	peak_63	1000	1402.07	9.80594	209
chr1	846071	846344	peak_64	791	216.01	4.17945	186
chr1	881594	881776	peak_65	1000	384.405	6.0465	84
chr1	881936	883110	peak_66	1000	1873.21	6.90404	643
chr1	883570	883790	peak_67	1000	357.916	4.89031	124
chr1	918136	918680	peak_68	1000	1236.02	7.02641	220
chr1	921826	922236	peak_69	1000	1294.44	9.08577	97
chr1	1001142	1001597	peak_70	496	225.555	3.2927	95
chr1	1007135	1008576	peak_71	724	1043.9	4.44337	369
chr1	1011011	1011618	peak_72	776	470.989	4.96688	148
chr1	1011775	1013406	peak_73	1000	5008.27	12.2794	286
chr1	1021236	1021775	peak_74	707	381.007	4.34585	375
chr1	1034867	1035388	peak_75	1000	2025.35	8.17115	387
chr1	1036476	1037322	peak_76	599	507.134	4.39232	372
chr1	1039059	1039702	peak_77	1000	948.07	6.08552	97
chr1	1039891	1040681	peak_78	860	679.7	5.19243	461
chr1	1103091	1103712	peak_79	577	358.543	4.2373	445
chr1	1150954	1151721	peak_80	617	473.283	4.73926	609
chr1	1168578	1169575	peak_81	1000	3203.74	10.0892	495
chr1	1169712	1170346	peak_82	365	231.382	3.25786	589
chr1	1170501	1170719	peak_83	1000	267.451	4.04077	79
chr1	1170954	1172066	peak_84	1000	1598.39	5.32403	450
chr1	1212914	1213306	peak_85	548	214.745	3.98085	164
chr1	1232073	1233085	peak_86	957	968.827	5.26429	906
chr1	1236388	1236675	peak_87	1000	698.257	6.51266	103
chr1	1236972	1237447	peak_88	538	255.387	3.839	254
chr1	1241948	1243307	peak_89	239	324.917	3.75088	239
chr1	1247089	1247631	peak_90	1000	619.029	6.20787	171
chr1	1248984	1249795	peak_91	1000	2602.57	7.9419	695
chr1	1261919	1262165	peak_92	1000	376.306	4.52874	88
chr1	1263203	1263953	peak_93	1000	889.561	5.77754	604
chr1	1264080	1266458	peak_94	1000	8429.14	14.3411	1386
chr1	1266574	1266903	peak_95	1000	680.889	6.98913	96
chr1	1271302	1271862	peak_96	1000	896.821	6.18963	234
chr1	1272234	1272435	peak_97	1000	470.881	6.40715	67
chr1	1278087	1278634	peak_98	1000	795.278	5.48574	88
chr1	1279942	1280578	peak_99	1000	2052.83	8.59045	98
chr1	1315144	1315633	peak_100	1000	1056.34	6.05288	207
chr1	1316026	1316619	peak_101	638	378.499	4.40731	516
chr1	1317129	1318304	peak_102	1000	1946.75	6.43832	476
chr1	1318531	1319378	peak_103	1000	1586.83	6.17106	334
chr1	1319484	1320898	peak_104	1000	3518.05	7.91441	409
chr1	1321078	1321528	peak_105	547	246.296	4.09425	113
chr1	1321658	1321918	peak_106	1000	338.071	4.42978	39
chr1	1324887	1325790	peak_107	430	388.286	3.38554	512
chr1	1338504	1338817	peak_108	1000	1013.69	7.09103	208
chr1	1351658	1351963	peak_109	1000	449.107	5.3158	58
chr1	1469275	1469823	peak_110	1000	976.096	6.60052	395
chr1	1470672	1470940	peak_111	1000	485.027	6.69256	73
chr1	1474139	1474557	peak_112	920	384.49	4.80089	87
chr1	1475004	1475316	peak_113	1000	728.202	6.59125	161
chr1	1475918	1476629	peak_114	864	614.499	5.23868	345
chr1	1476774	1477302	peak_115	582	307.353	4.09613	97
chr1	1477453	1478915	peak_116	452	661.443	3.95985	85
chr1	1479110	1480654	peak_117	816	1259.58	4.81414	711
chr1	1480779	1481086	peak_118	669	205.453	3.77614	249
chr1	1481242	1481399	peak_119	1000	230.648	4.40731	70
chr1	1488177	1488688	peak_120	1000	935.667	5.96289	401
chr1	1489814	1490074	peak_121	845	219.757	3.96457	214
chr1	1490209	1490548	peak_122	752	254.798	3.66093	118
chr1	1490663	1491087	peak_123	780	330.51	3.59301	152
chr1	1491289	1491590	peak_124	1000	412.536	5.16205	182
chr1	1491887	1492380	peak_125	688	339.185	3.65613	345
chr1	1494937	1496025	peak_126	1000	1435.62	5.50937	572
chr1	1497450	1498148	peak_127	745	519.808	5.18062	344
chr1	1511181	1511624	peak_128	909	402.644	3.9379	142
chr1	1512449	1512808	peak_129	667	239.621	4.09425	40
chr1	1513869	1514292	peak_130	1000	875.304	5.42809	285
chr1	1517758	1518482	peak_131	1000	2045.94	8.38503	458
chr1	1518706	1518822	peak_132	1000	217.649	4.56322	78
chr1	1528710	1528944	peak_133	1000	292.229	4.53569	63
chr1	1529325	1529669	peak_134	1000	424.558	5.59223	259
chr1	1530128	1530405	peak_135	1000	1351.65	9.7859	183
chr1	1530506	1530998	peak_136	1000	1767.25	8.12185	343
chr1	1590904	1591334	peak_137	1000	467.132	5.32262	58
chr1	1610909	1611975	peak_138	1000	1904.46	8.15377	455
chr1	1612089	1613094	peak_139	1000	2106.46	6.51302	132
chr1	1614556	1615250	peak_140	1000	1527.13	6.28551	445
chr1	1616834	1617147	peak_141	770	240.954	4.1237	223
chr1	1652609	1653100	peak_142	739	362.721	4.12473	408
chr1	1687416	1687789	peak_143	855	319.006	4.61164	92
chr1	1693773	1695052	peak_144	1000	1845.81	6.79953	309
chr1	1696323	1696751	peak_145	548	234.694	3.97169	70
chr1	1737876	1738526	peak_146	340	221.253	3.95411	462
chr1	1741098	1741473	peak_147	595	223.07	3.395	181
chr1	1760307	1760487	peak_148	1000	216.058	4.57862	84
chr1	1760805	1761130	peak_149	640	208.023	3.97169	28
chr1	1763892	1764482	peak_150	1000	1282.17	7.3425	90
chr1	1770439	1770668	peak_151	1000	414.739	4.87822	98
chr1	1773272	1774355	peak_152	1000	2167.61	6.45412	820
chr1	1812986	1813368	peak_153	739	282.153	4.39459	136
chr1	1814284	1814495	peak_154	1000	219.131	3.7794	76
chr1	1839387	1839875	peak_155	1000	1530.28	7.7072	338
chr1	1906976	1907514	peak_156	1000	936.81	5.39547	98
chr1	1918906	1919144	peak_157	1000	515.799	5.54248	140
chr1	1943990	1944317	peak_158	805	263.3	4.45847	160
chr1	1944789	1945926	peak_159	729	828.839	5.36403	358
chr1	1946880	1947090	peak_160	1000	306.85	4.74442	115
chr1	2050409	2050889	peak_161	470	225.414	3.29755	172
chr1	2053683	2053996	peak_162	1000	385.97	5.36345	108
chr1	2054098	2054779	peak_163	600	408.661	4.29333	596
chr1	2055448	2056520	peak_164	1000	2327.52	8.34229	163
chr1	2056717	2056819	peak_165	1000	201.265	4.36149	4
chr1	2058535	2059099	peak_166	1000	1088.52	6.2094	476
chr1	2108832	2109021	peak_167	1000	237.824	4.60799	116
chr1	2110804	2111050	peak_168	1000	632.775	6.81874	139
chr1	2135843	2136218	peak_169	536	201.031	3.24431	219
chr1	2144906	2145138	peak_170	1000	341.477	4.10277	46
chr1	2179782	2179995	peak_171	1000	330.237	4.67166	158
chr1	2203004	2203586	peak_172	697	405.914	4.5418	202
chr1	2206445	2207040	peak_173	1000	766.383	6.48789	468
chr1	2212792	2213215	peak_174	747	315.947	4.01832	97
chr1	2215035	2216670	peak_175	1000	2177.88	6.86736	651
chr1	2216964	2217377	peak_176	864	356.627	4.643	98
chr1	2217646	2217972	peak_177	898	292.864	4.88663	250
chr1	2219411	2220106	peak_178	1000	1394.52	8.22579	362
chr1	2220423	2221447	peak_179	1000	3116.16	10.1121	322
chr1	2223006	2223580	peak_180	940	539.458	5.35516	252
chr1	2227506	2228532	peak_181	899	922.175	5.41405	602
chr1	2228680	2228905	peak_182	913	205.381	3.52568	49
chr1	2263713	2264006	peak_183	1000	542.784	5.31639	181
chr1	2268005	2268950	peak_184	455	429.707	3.68796	428
chr1	2269114	2269622	peak_185	665	337.606	3.87332	460
chr1	2269835	2270281	peak_186	1000	802.476	6.26572	224
chr1	2272329	2274334	peak_187	1000	4387.97	7.41581	473
chr1	2274949	2275576	peak_188	577	361.685	4.09613	408
chr1	2290745	2291288	peak_189	933	506.375	4.85936	79
chr1	2292230	2292838	peak_190	924	562.031	4.22429	92
chr1	2307039	2308290	peak_191	1000	1898.59	6.70185	142
chr1	2310555	2310822	peak_192	1000	426.425	4.65938	172
chr1	2346684	2346920	peak_193	1000	359.954	4.8338	140
chr1	2367177	2367811	peak_194	1000	749.122	6.19962	468
chr1	2368024	2368653	peak_195	1000	1830.01	7.90374	138
chr1	2368816	2369263	peak_196	690	308.449	3.88057	350
chr1	2375903	2376486	peak_197	1000	789.83	5.72454	87
chr1	2394954	2395304	peak_198	1000	415.521	5.0247	257
chr1	2395628	2396102	peak_199	1000	814.382	6.60776	143
chr1	2400822	2401204	peak_200	830	317.22	4.36344	285
chr1	2403367	2403841	peak_201	446	211.603	3.74173	73
chr1	2404726	2405210	peak_202	413	200.119	4.1531	432
chr1	2410851	2411738	peak_203	451	399.872	3.89867	342
chr1	2413729	2413924	peak_204	1000	447.372	6.18616	127
chr1	2414030	2414383	peak_205	829	292.769	4.48926	99
chr1	2415686	2415982	peak_206	1000	604.076	6.50442	205
chr1	2424736	2424955	peak_207	1000	225.569	3.91433	75
chr1	2444913	2445108	peak_208	1000	274.467	4.22676	97
chr1	2483635	2484322	peak_209	578	396.898	4.48694	260
chr1	2487784	2488180	peak_210	1000	478.471	5.20148	276
chr1	2489524	2490218	peak_211	1000	1575.73	6.06749	423
chr1	2490560	2491806	peak_212	923	1150.23	5.40968	762
chr1	2497979	2498113	peak_213	1000	226.468	4.78998	43
chr1	2498242	2498919	peak_214	1000	1159.33	7.58655	184
chr1	2510505	2512094	peak_215	1000	3285.8	9.15747	633
chr1	2513247	2513461	peak_216	1000	604.137	6.38647	117
chr1	2513585	2513850	peak_217	1000	348.324	5.64956	201
chr1	2514622	2514989	peak_218	672	246.653	4.02223	41
chr1	2523436	2523789	peak_219	701	247.346	3.76673	244
chr1	2523907	2524810	peak_220	1000	1377.3	6.6219	495
chr1	2528821	2528975	peak_221	1000	233.327	4.55206	67
chr1	2575231	2575886	peak_222	700	458.559	4.93656	478
chr1	2578022	2578375	peak_223	1000	380.574	4.96541	70
chr1	2583632	2584155	peak_224	854	446.495	4.51512	91
chr1	2584887	2585429	peak_225	1000	682.928	4.82454	358
chr1	2588138	2589199	peak_226	1000	2320.16	10.339	727
chr1	2589369	2589506	peak_227	1000	253.955	5.20356	55
chr1	2589676	2590057	peak_228	616	234.812	3.86214	189
chr1	2638054	2638200	peak_229	1000	247.324	4.59071	40
chr1	2654742	2655185	peak_230	1000	1234.38	7.23665	286
chr1	2671305	2672139	peak_231	1000	2857.08	8.84737	731
chr1	2685634	2685880	peak_232	1000	484.068	5.43387	104
chr1	2691380	2691876	peak_233	1000	837.172	5.46459	407
chr1	2713114	2713317	peak_234	1000	213.455	3.81842	108
chr1	2756107	2756287	peak_235	1000	235.711	4.44129	81
chr1	2768751	2769014	peak_236	1000	383.927	4.90461	63
chr1	2789212	2789583	peak_237	1000	439.199	4.2055	77
chr1	2916814	2917070	peak_238	1000	457.789	4.9558	160
chr1	2944449	2948188	peak_239	1000	9048.13	10.8561	3463
chr1	2967971	2968229	peak_240	881	227.388	4.22165	37
chr1	3011980	3012162	peak_241	1000	321.038	4.86862	77
chr1	3024366	3024697	peak_242	991	327.927	4.49406	182
chr1	3041740	3041899	peak_243	1000	223.122	4.39405	82
chr1	3075323	3075512	peak_244	1000	427.413	5.90253	81
chr1	3085044	3086350	peak_245	1000	45242.2	49.4044	305
chr1	3098578	3098873	peak_246	725	213.815	3.51232	44
chr1	3099115	3100102	peak_247	1000	1232.91	5.76741	283
chr1	3101636	3102472	peak_248	1000	2362.29	9.35955	407
chr1	3102616	3102935	peak_249	631	201.394	4.47304	147
chr1	3103040	3103329	peak_250	700	202.339	3.98307	36
chr1	3139700	3140051	peak_251	1000	361.368	4.29802	247
chr1	3140162	3140413	peak_252	1000	309.341	4.35969	93
chr1	3145446	3145760	peak_253	788	247.51	4.56322	238
chr1	3147501	3148267	peak_254	1000	2868.33	10.1595	277
chr1	3203450	3203992	peak_255	1000	701.401	6.18596	445
chr1	3250914	3252752	peak_256	1000	2432.39	7.44287	887
chr1	3258287	3258971	peak_257	418	286.049	3.68796	343
chr1	3260890	3261461	peak_258	1000	1414.06	8.29319	158
chr1	3279241	3280517	peak_259	1000	3826.94	9.59869	482
chr1	3284457	3284786	peak_260	1000	482.481	4.88657	92
chr1	3313824	3315817	peak_261	1000	4834.41	9.2592	663
chr1	3319772	3320532	peak_262	1000	1100.31	5.36015	335
chr1	3379639	3380145	peak_263	1000	1092.15	5.66153	215
chr1	3402502	3403738	peak_264	1000	2440.64	8.13537	248
chr1	3469562	3469827	peak_265	981	259.937	4.20405	88
chr1	3572380	3572741	peak_266	1000	372.613	3.88245	117
chr1	3605834	3606011	peak_267	1000	310.568	5.12794	44
chr1	3606899	3607190	peak_268	797	231.838	4.24229	184
chr1	3649762	3649876	peak_269	1000	242.844	4.7071	50
chr1	3705870	3706119	peak_270	1000	487.768	4.88463	47
chr1	3788781	3789162	peak_271	1000	662.923	6.71507	281
chr1	3789323	3790671	peak_272	1000	3051.41	8.16954	846
chr1	3793524	3793744	peak_273	1000	283.658	4.05346	75
chr1	3831446	3831906	peak_274	639	294.017	4.57	158
chr1	3832256	3832979	peak_275	1000	1048.7	6.58215	624
chr1	3833675	3834188	peak_276	1000	1264.21	9.27048	209
chr1	3895388	3896087	peak_277	811	566.792	4.37254	612
chr1	3958856	3959332	peak_278	459	218.387	3.87054	291
chr1	3961607	3962508	peak_279	401	361.114	3.45998	834
chr1	3973964	3974311	peak_280	1000	847.915	6.92402	180
chr1	3988031	3988746	peak_281	1000	1335.11	7.68278	394
chr1	3989697	3989986	peak_282	1000	549.928	5.55931	70
chr1	3992112	3994533	peak_283	1000	5678.15	9.88536	1838
chr1	4000526	4003549	peak_284	1000	5737.85	7.84071	129
chr1	4006806	4007555	peak_285	1000	1078.19	5.99808	300
chr1	4015419	4015735	peak_286	813	256.977	3.50418	97
chr1	4018202	4018927	peak_287	1000	1222.2	6.49285	533
chr1	4079714	4080177	peak_288	819	379.35	4.14752	326
chr1	4084179	4084362	peak_289	1000	364.208	5.33998	90
chr1	4084649	4085146	peak_290	1000	900.587	5.67652	301
chr1	4088413	4088733	peak_291	660	211.349	3.60879	35
chr1	4122311	4123459	peak_292	1000	3932.58	10.5699	991
chr1	4123638	4124839	peak_293	1000	2863.52	9.93802	444
chr1	4146539	4147348	peak_294	1000	1136.55	5.95688	727
chr1	4148566	4149707	peak_295	1000	2407.6	7.80713	264
chr1	4149849	4150110	peak_296	1000	692.786	7.44495	98
chr1	4151377	4151877	peak_297	1000	708.19	5.00702	402
chr1	4152106	4152623	peak_298	1000	1352.3	7.25699	293
chr1	4157942	4158249	peak_299	1000	445.546	4.92747	83
chr1	4158845	4159186	peak_300	1000	413.789	5.09716	31
chr1	4159754	4160120	peak_301	1000	928.701	7.05701	207
chr1	4191985	4192532	peak_302	1000	1737.3	8.65251	204
chr1	4196547	4196943	peak_303	824	326.128	4.44393	285
chr1	4206375	4206724	peak_304	1000	590.676	5.87267	250
chr1	4208836	4209130	peak_305	1000	571.775	6.0939	123
chr1	4210396	4210922	peak_306	625	328.85	4.06698	484
chr1	4211537	4212594	peak_307	1000	1847.46	6.52486	898
chr1	4217263	4217817	peak_308	803	444.939	4.93744	243
chr1	4252992	4253293	peak_309	1000	1372.09	9.11456	107
chr1	4273916	4274553	peak_310	865	551.012	4.78718	150
chr1	4274733	4276555	peak_311	885	1613.13	6.27026	1601
chr1	4277195	4277497	peak_312	904	273.104	4.28283	47
chr1	4280468	4280687	peak_313	1000	319.421	4.64209	137
chr1	4282639	4284287	peak_314	1000	2322.6	7.71168	1169
chr1	4292941	4293123	peak_315	1000	323.217	5.10074	110
chr1	4294588	4296027	peak_316	918	1320.63	4.72706	1018
chr1	4298943	4300192	peak_317	1000	1710.1	6.125	1098
chr1	4301450	4302146	peak_318	1000	916.132	5.45062	201
chr1	4308485	4309410	peak_319	954	882.868	4.64585	356
chr1	4309572	4310021	peak_320	934	419.572	5.1229	145
chr1	4314649	4315266	peak_321	1000	987.131	5.98986	339
chr1	4315395	4315814	peak_322	543	227.371	4.03545	130
chr1	4319594	4319839	peak_323	1000	384.204	5.1542	103
chr1	4319976	4320296	peak_324	1000	446.009	4.68651	84
chr1	4322247	4322758	peak_325	1000	1610.11	9.04202	332
chr1	4346873	4347568	peak_326	686	476.89	3.75868	309
chr1	4348588	4349159	peak_327	1000	896.778	6.81685	496
chr1	4350848	4351082	peak_328	892	208.835	4.14852	51
chr1	4351293	4353085	peak_329	374	669.786	3.83381	508
chr1	4353614	4354220	peak_330	880	533.324	4.51384	384
chr1	4354337	4354630	peak_331	1000	571.027	5.4463	200
chr1	4355195	4355324	peak_332	1000	212.568	4.39405	69
chr1	4355753	4356482	peak_333	634	461.949	4.4457	86
chr1	4359290	4360327	peak_334	1000	1509.98	6.77155	960
chr1	4361280	4361881	peak_335	621	373.41	4.80646	490
chr1	4362069	4362711	peak_336	1000	1059.9	6.02435	558
chr1	4363488	4364295	peak_337	611	492.99	5.18295	633
chr1	4364779	4365003	peak_338	926	207.358	4.05917	128
chr1	4365157	4365726	peak_339	1000	678.22	5.03649	386
chr1	4365849	4366732	peak_340	1000	1207.37	6.0139	335
chr1	4366945	4368548	peak_341	1000	2360.24	7.18986	685
chr1	4401965	4402374	peak_342	1000	587.145	4.87724	315
chr1	4437470	4437881	peak_343	1000	620.34	6.21084	138
chr1	4438564	4438935	peak_344	900	333.806	4.43691	205
chr1	4458030	4458493	peak_345	772	357.591	4.82696	160
chr1	4470763	4470865	peak_346	1000	292.663	5.26339	66
chr1	4471164	4471403	peak_347	1000	305.184	4.29843	93
chr1	4471830	4473400	peak_348	1000	3162.84	7.07809	786
chr1	4477264	4478190	peak_349	1000	3579.65	10.0939	392
chr1	4478982	4479279	peak_350	1000	594.691	5.77457	98
chr1	4479497	4480243	peak_351	1000	1519.97	8.65054	278
chr1	4480355	4481347	peak_352	1000	2275.29	7.29058	491
chr1	4481476	4483036	peak_353	1000	1884.46	5.70121	798
chr1	4486458	4486739	peak_354	1000	627.495	6.1321	94
chr1	4486989	4487827	peak_355	1000	1762.27	8.76513	392
chr1	4518860	4519454	peak_356	1000	994.695	6.15022	395
chr1	4573500	4573720	peak_357	1000	387.115	5.78627	140
chr1	4573835	4574509	peak_358	1000	2560.24	8.47959	454
chr1	4627420	4627903	peak_359	832	401.749	4.32399	426
chr1	4631078	4631922	peak_360	1000	2748.76	9.88384	441
chr1	4632077	4632638	peak_361	1000	917.24	6.54381	71
chr1	4640031	4640698	peak_362	1000	873.771	5.51313	568
chr1	4640812	4641487	peak_363	1000	1343.63	6.46579	194
chr1	4642742	4643118	peak_364	1000	495.383	5.6418	184
chr1	4643242	4643584	peak_365	1000	632.751	6.85925	199
chr1	4658971	4659356	peak_366	1000	873.482	6.46035	247
chr1	4690969	4691436	peak_367	1000	571.006	5.1016	121
chr1	4713117	4713516	peak_368	1000	889.569	5.85421	267
chr1	4753618	4753857	peak_369	1000	445.639	4.65281	186
chr1	4790021	4790381	peak_370	1000	1208.43	8.90598	177
chr1	4790642	4791331	peak_371	1000	1295.19	6.70583	293
chr1	4838100	4838606	peak_372	1000	617.932	6.0308	346
chr1	4839050	4839724	peak_373	646	435.722	3.96911	280
chr1	4850118	4851858	peak_374	1000	2107.83	6.47752	649
chr1	4852120	4852817	peak_375	381	265.597	3.49803	414
chr1	4870700	4870933	peak_376	969	225.751	4.32304	88
chr1	4871074	4871458	peak_377	601	230.651	3.29755	59
chr1	4895943	4896554	peak_378	1000	1231.96	6.64083	201
chr1	4897122	4897359	peak_379	1000	324.494	5.41791	72
chr1	4897826	4898040	peak_380	1000	273.697	4.48444	69
chr1	4927135	4928053	peak_381	710	652.083	3.92364	594
chr1	4930115	4931100	peak_382	1000	1759.91	5.98919	398
chr1	4932541	4932988	peak_383	577	257.826	3.17944	197
chr1	4974368	4974960	peak_384	1000	1112.87	6.88588	165
chr1	5032477	5033410	peak_385	1000	2742.62	7.67182	493
chr1	5038616	5039086	peak_386	551	258.94	4.06332	308
chr1	5048503	5048691	peak_387	1000	217.424	4.50539	89
chr1	5048981	5050397	peak_388	1000	2584.4	8.67115	263
chr1	5052318	5053256	peak_389	1000	3264.42	9.22585	320
chr1	5055807	5056750	peak_390	1000	2134.91	8.84682	330
chr1	5057092	5057372	peak_391	1000	297.379	5.40057	85
chr1	5152192	5152449	peak_392	779	200.15	4.20897	63
chr1	5154392	5155167	peak_393	1000	1190.85	7.08774	363
chr1	5164975	5165636	peak_394	1000	1255.05	5.47984	574
chr1	5211269	5211508	peak_395	1000	550.693	5.60637	99
chr1	5215720	5216217	peak_396	849	421.763	4.76383	95
chr1	5279932	5280107	peak_397	1000	231.356	4.57887	88
chr1	5372921	5373204	peak_398	910	257.609	4.16714	205
chr1	5461057	5461239	peak_399	1000	237.299	4.6016	88
chr1	5465223	5465606	peak_400	662	253.415	3.89148	290
chr1	5470150	5470425	peak_401	1000	615.577	6.81513	130
chr1	5470587	5471096	peak_402	1000	1121.08	7.78051	115
chr1	5500098	5500505	peak_403	1000	1207.36	8.40724	319
chr1	5503413	5503942	peak_404	1000	1405.57	8.11472	326
chr1	5510888	5511250	peak_405	1000	864.102	6.95493	173
chr1	5514731	5515052	peak_406	1000	378.141	4.89925	241
chr1	5519334	5520073	peak_407	298	220.512	3.30868	619
chr1	5594873	5595692	peak_408	1000	1285.16	7.87095	394
chr1	5595946	5596596	peak_409	766	498.012	5.64916	87
chr1	5603039	5603199	peak_410	1000	203.56	4.12137	83
chr1	5603354	5603672	peak_411	1000	337.04	5.47539	230
chr1	5603783	5605145	peak_412	1000	1502.61	4.79244	964
chr1	5612302	5612705	peak_413	1000	1090.67	7.03503	235
chr1	5616512	5616906	peak_414	1000	526.932	5.25975	196
chr1	5634161	5634478	peak_415	1000	393.924	4.21245	200
chr1	5634594	5635097	peak_416	823	414.18	4.06045	244
chr1	5636569	5637188	peak_417	1000	1124.4	6.21939	283
chr1	5642116	5644065	peak_418	997	1943.48	5.52556	1015
chr1	5644222	5645759	peak_419	1000	2817.03	8.1002	792
chr1	5645932	5647733	peak_420	1000	1846.45	5.35396	1192
chr1	5647863	5648478	peak_421	1000	621.158	5.20979	112
chr1	5648632	5649239	peak_422	1000	763.795	5.81751	466
chr1	5659111	5659493	peak_423	738	281.773	3.88234	121
chr1	5660422	5661041	peak_424	431	266.854	3.28238	375
chr1	5661787	5662191	peak_425	941	379.977	4.74922	300
chr1	5673330	5673886	peak_426	1000	1000.46	6.92849	476
chr1	5690341	5690951	peak_427	657	400.691	3.88168	65
chr1	5718506	5718812	peak_428	1000	983.715	7.39724	209
chr1	5770066	5770338	peak_429	1000	324.138	4.63716	179
chr1	5776461	5777009	peak_430	861	471.877	4.65255	55
chr1	5780727	5781346	peak_431	1000	1855.7	9.11638	358
chr1	5784909	5785175	peak_432	904	240.577	3.92828	91
chr1	5795301	5795547	peak_433	1000	575.255	5.86177	95
chr1	5810392	5810748	peak_434	1000	455.583	4.88572	115
chr1	5830755	5830960	peak_435	1000	213.692	4.07006	76
chr1	5842229	5842597	peak_436	1000	535.761	4.92247	99
chr1	5875262	5875615	peak_437	621	219.208	3.6214	51
chr1	5875916	5876632	peak_438	1000	2019.5	7.01271	245
chr1	5876951	5877237	peak_439	1000	420.401	5.79347	87
chr1	5883103	5883278	peak_440	1000	284.623	4.64705	82
chr1	5905326	5905922	peak_441	1000	1226.26	7.00511	353
chr1	5994942	5995194	peak_442	1000	341.776	4.20986	212
chr1	5998751	5999029	peak_443	1000	293.017	4.05412	143
chr1	5999285	5999851	peak_444	968	547.698	4.71025	490
chr1	6001182	6002489	peak_445	946	1236.53	6.48417	98
chr1	6025091	6025493	peak_446	1000	406.489	4.69354	355
chr1	6026422	6027019	peak_447	1000	1112.17	6.2624	434
chr1	6029816	6030923	peak_448	1000	1569.98	6.27315	518
chr1	6031560	6032169	peak_449	1000	1029.62	5.27282	526
chr1	6041279	6041869	peak_450	729	430.08	5.39562	501
chr1	6041978	6042623	peak_451	1000	1084.52	5.96228	93
chr1	6044797	6045098	peak_452	1000	317.346	4.13924	80
chr1	6046344	6046761	peak_453	1000	623.254	5.46558	282
chr1	6057856	6059191	peak_454	1000	2790.21	8.17058	1128
chr1	6059342	6060608	peak_455	1000	1958.77	7.15555	220
chr1	6060724	6061445	peak_456	1000	1364.84	6.80973	85
chr1	6095849	6096474	peak_457	562	351.491	4.33839	257
chr1	6119746	6120218	peak_458	1000	1043.23	6.50858	212
chr1	6121357	6121979	peak_459	582	361.702	3.84519	388
chr1	6233532	6234632	peak_460	783	861.806	5.23024	272
chr1	6241055	6241328	peak_461	1000	487.41	5.35839	190
chr1	6241832	6242179	peak_462	622	215.853	4.28227	250
chr1	6242592	6242929	peak_463	1000	606.711	6.26069	230
chr1	6246968	6248411	peak_464	1000	3676.41	9.16712	994
chr1	6255349	6255666	peak_465	1000	506.943	4.88073	95
chr1	6295523	6295899	peak_466	658	247.408	3.30839	294
chr1	6304756	6305152	peak_467	1000	692.82	5.65579	232
chr1	6335680	6336537	peak_468	1000	2134.03	8.92685	150
chr1	6352797	6353627	peak_469	1000	1685.33	6.49959	123
chr1	6400936	6401262	peak_470	624	203.386	3.59747	295
chr1	6401675	6401903	peak_471	1000	234.349	3.9685	191
chr1	6402148	6402328	peak_472	1000	370.559	5.69056	80
chr1	6403933	6404311	peak_473	560	211.542	3.74173	290
chr1	6434735	6435413	peak_474	1000	1513.44	6.44691	450
chr1	6436512	6436782	peak_475	769	207.521	4.5941	203
chr1	6451913	6452133	peak_476	1000	350.635	4.72615	108
chr1	6464918	6465378	peak_477	1000	765.607	6.55332	124
chr1	6538322	6538614	peak_478	877	256.074	4.01681	62
chr1	6572827	6573060	peak_479	1000	288.848	4.20042	155
chr1	6632679	6633306	peak_480	561	351.647	4.14733	139
chr1	6666217	6666567	peak_481	1000	363.058	4.75728	281
chr1	6666731	6666896	peak_482	1000	210.481	4.40207	81
chr1	6667107	6667524	peak_483	1000	761.195	5.69454	211
chr1	6672206	6672380	peak_484	1000	324.854	5.03927	98
chr1	6672643	6672786	peak_485	1000	259.828	5.1811	65
chr1	6697492	6697836	peak_486	1000	495.564	5.3588	95
chr1	6729103	6729746	peak_487	603	387.812	3.67791	632
chr1	6763005	6763223	peak_488	1000	233.088	3.67791	46
chr1	6763340	6763837	peak_489	679	337.285	4.36294	346
chr1	6764039	6765289	peak_490	1000	5718.74	9.99363	877
chr1	6768063	6769135	peak_491	1000	1117.86	6.3563	96
chr1	6773141	6773297	peak_492	1000	343.859	5.45523	74
chr1	6828914	6829118	peak_493	1000	306.133	4.86241	135
chr1	6830214	6830758	peak_494	539	293.074	3.28776	454
chr1	6833203	6833593	peak_495	917	357.685	4.57276	94
chr1	6837188	6838955	peak_496	1000	4496.59	10.8192	1152
chr1	6865588	6867788	peak_497	1000	5565.52	10.9004	1030
chr1	6868023	6868415	peak_498	593	232.471	4.01744	154
chr1	6868737	6869304	peak_499	379	214.807	3.97089	514
chr1	6869493	6871062	peak_500	1000	3356.94	7.3464	511
chr1	6871292	6872015	peak_501	550	397.31	3.76582	98
chr1	6873958	6874266	peak_502	688	211.954	4.29027	234
chr1	6876817	6877178	peak_503	1000	981.841	6.98471	128
chr1	6985554	6985934	peak_504	1000	805.25	6.22035	137
chr1	6986186	6986539	peak_505	1000	417.965	4.5999	182
chr1	7028328	7028746	peak_506	1000	1309.1	7.8985	151
chr1	7176291	7176903	peak_507	1000	1584.84	8.5866	256
chr1	7209686	7209813	peak_508	1000	220.197	4.73279	63
chr1	7213571	7213779	peak_509	1000	217.124	4.26401	140
chr1	7228368	7229006	peak_510	1000	938.066	5.1542	543
chr1	7230083	7230664	peak_511	1000	769.771	5.3383	500
chr1	7230778	7231520	peak_512	1000	1668.2	8.25872	569
chr1	7232569	7232914	peak_513	639	220.543	3.96961	70
chr1	7261122	7261842	peak_514	1000	2150.9	8.35336	189
chr1	7261984	7262284	peak_515	1000	301.449	4.43626	86
chr1	7270239	7270634	peak_516	589	232.528	4.01774	151
chr1	7302399	7302795	peak_517	601	237.977	4.35272	148
chr1	7366788	7367087	peak_518	1000	317.682	4.54571	206
chr1	7367514	7368053	peak_519	696	375.122	4.57862	446
chr1	7369740	7370329	peak_520	1000	866.965	6.06966	272
chr1	7370563	7371056	peak_521	538	265.449	4.40842	85
chr1	7407115	7407432	peak_522	1000	529.078	5.03885	171
chr1	7455655	7456193	peak_523	1000	572.893	6.08746	270
chr1	7468681	7469453	peak_524	794	612.713	4.64488	596
chr1	7470572	7471297	peak_525	1000	1299.97	6.92819	391
chr1	7472827	7473181	peak_526	779	275.75	4.14125	85
chr1	7486335	7486639	peak_527	899	273.2	4.30217	170
chr1	7518972	7519535	peak_528	1000	1124.75	6.83846	117
chr1	7529381	7530162	peak_529	963	751.765	5.39647	588
chr1	7530341	7531760	peak_530	1000	4649.54	11.3447	364
chr1	7532615	7532994	peak_531	1000	1283.6	8.3033	128
chr1	7537213	7537730	peak_532	608	314.181	3.66245	71
chr1	7537914	7538116	peak_533	1000	220.786	4.5423	130
chr1	7539091	7539871	peak_534	1000	853.843	5.46583	329
chr1	7541250	7541927	peak_535	488	330.234	3.76532	456
chr1	7543257	7543957	peak_536	1000	1204.58	6.00569	69
chr1	7658624	7658840	peak_537	1000	299.882	4.71639	83
chr1	7664202	7664510	peak_538	1000	337.375	4.55874	75
chr1	7672280	7672643	peak_539	1000	500.047	4.8652	286
chr1	7684828	7685049	peak_540	1000	250.517	4.45833	63
chr1	7685853	7686102	peak_541	1000	487.28	5.76741	155
chr1	7695042	7695464	peak_542	801	337.847	4.29027	90
chr1	7700838	7701262	peak_543	1000	953.51	5.88885	326
chr1	7707513	7707855	peak_544	1000	452.338	4.61999	60
chr1	7730069	7730557	peak_545	1000	1125.98	5.97568	97
chr1	7759302	7760249	peak_546	1000	3074.9	8.22507	184
chr1	7779967	7780490	peak_547	1000	527.907	4.13238	242
chr1	7784237	7784377	peak_548	1000	259.515	5.06101	78
chr1	7859056	7859431	peak_549	1000	489.41	4.47828	307
chr1	7863399	7864214	peak_550	693	564.905	4.11013	314
chr1	7930632	7931118	peak_551	1000	1174.99	7.15645	164
chr1	7933910	7934575	peak_552	1000	768.043	5.41841	319
chr1	7980360	7980810	peak_553	1000	809.466	6.06459	329
chr1	8001132	8001355	peak_554	1000	411.477	5.08751	134
chr1	8084329	8084699	peak_555	1000	580.957	5.27278	186
chr1	8094088	8094788	peak_556	1000	1380.84	7.33775	261
chr1	8119287	8119597	peak_557	1000	465.281	4.69951	15
chr1	8154368	8155014	peak_558	699	451.326	4.05917	551
chr1	8163118	8163576	peak_559	1000	734.461	5.99974	210
chr1	8214012	8214446	peak_560	1000	1626.38	9.53581	150
chr1	8219426	8219685	peak_561	1000	402.763	5.80235	98
chr1	8299565	8299848	peak_562	1000	302.475	4.86923	124
chr1	8340516	8341057	peak_563	1000	611.64	5.16761	133
chr1	8378539	8378699	peak_564	1000	364.643	5.64623	94
chr1	8379182	8380481	peak_565	1000	2993.83	8.66702	529
chr1	8528164	8529039	peak_566	1000	1265.6	5.96661	572
chr1	8565966	8566228	peak_567	1000	311.956	4.3345	98
chr1	8572034	8572360	peak_568	1000	655.505	6.72152	145
chr1	8582236	8582755	peak_569	1000	611.384	4.80436	91
chr1	8587322	8587765	peak_570	1000	464.868	5.25622	283
chr1	8601281	8601806	peak_571	1000	708.527	6.20791	128
chr1	8602941	8603345	peak_572	596	240.953	4.06394	89
chr1	8604098	8604662	peak_573	1000	913.233	5.2283	179
chr1	8608862	8609191	peak_574	1000	609.002	6.44553	136
chr1	8609319	8610004	peak_575	594	406.928	5.01138	90
chr1	8610609	8611549	peak_576	915	860.018	4.85217	851
chr1	8616836	8617107	peak_577	1000	453.789	5.30265	83
chr1	8629645	8629836	peak_578	1000	275.872	4.18691	98
chr1	8663706	8663915	peak_579	1000	916.078	7.93503	130
chr1	8681772	8682483	peak_580	1000	1150.69	8.06916	269
chr1	8722370	8722801	peak_581	1000	1685.72	8.56212	187
chr1	8723217	8723540	peak_582	1000	594.155	5.78599	256
chr1	8730609	8730722	peak_583	1000	210.482	4.53931	66
chr1	8758323	8758717	peak_584	1000	1124.5	6.86731	90
chr1	8762784	8763006	peak_585	996	221.2	3.63591	164
chr1	8806787	8807265	peak_586	1000	1552.65	8.22327	336
chr1	8810526	8810965	peak_587	1000	869.638	6.23479	111
chr1	8827006	8828471	peak_588	1000	2082.78	8.27567	669
chr1	9009290	9009559	peak_589	936	251.692	3.90501	192
chr1	9036594	9037314	peak_590	1000	2017.19	7.68608	387
chr1	9060335	9061021	peak_591	1000	3133.34	9.53321	340
chr1	9072336	9072586	peak_592	1000	286.872	4.45913	76
chr1	9096251	9096957	peak_593	339	239.206	3.58905	97
chr1	9111439	9111774	peak_594	1000	629.986	6.03969	274
chr1	9164322	9164532	peak_595	1000	420.857	5.05717	116
chr1	9187588	9187771	peak_596	1000	213.676	4.30892	134
chr1	9254918	9255311	peak_597	1000	894.304	7.2692	292
chr1	9294430	9294810	peak_598	1000	987.535	7.01958	275
chr1	9296771	9296972	peak_599	1000	255.274	3.86387	117
chr1	9359306	9359445	peak_600	1000	214.963	4.48686	65
chr1	9371164	9371446	peak_601	1000	947.101	7.07016	82
chr1	9404317	9404805	peak_602	1000	636.822	5.39582	153
chr1	9437540	9437706	peak_603	1000	260.064	4.63012	85
chr1	9545445	9545781	peak_604	693	232.716	3.92301	85
chr1	9547483	9548326	peak_605	414	348.888	4.05348	78
chr1	9637650	9638055	peak_606	621	251.63	3.42223	52
chr1	9642085	9642291	peak_607	1000	264.93	4.55348	85
chr1	9691133	9692098	peak_608	1000	1356.38	6.5842	444
chr1	9692523	9692828	peak_609	1000	527.205	5.10866	141
chr1	9701521	9701780	peak_610	999	258.763	4.32759	173
chr1	9752286	9752869	peak_611	1000	1744.47	6.44008	418
chr1	9755132	9755533	peak_612	1000	511.882	6.28488	308
chr1	9831955	9832476	peak_613	1000	1095.46	6.14656	417
chr1	9833438	9833896	peak_614	1000	645.046	5.33672	313
chr1	9836715	9837075	peak_615	1000	404.548	4.85076	89
chr1	9858614	9858882	peak_616	835	223.832	3.86387	174
chr1	9924966	9925161	peak_617	1000	304.209	4.48932	108
chr1	10066991	10067418	peak_618	654	279.332	4.01559	43
chr1	10071260	10071648	peak_619	1000	737.21	6.5318	177
chr1	10101319	10101543	peak_620	1000	384.147	4.66595	97
chr1	10402023	10402569	peak_621	498	272.038	3.51079	78
chr1	10402696	10403247	peak_622	1000	864.18	5.34373	329
chr1	10420121	10420833	peak_623	1000	745.639	5.62193	258
chr1	10428635	10430716	peak_624	1000	4751.17	9.63857	1677
chr1	10431033	10431299	peak_625	1000	802.883	8.44211	92
chr1	10443328	10443720	peak_626	1000	743.523	6.07917	90
chr1	10577436	10577882	peak_627	1000	914.985	6.78193	112
chr1	10581055	10581363	peak_628	1000	754.007	6.94727	130
chr1	10583322	10583581	peak_629	1000	450.709	4.91569	72
chr1	10584865	10585514	peak_630	1000	2483.64	9.99882	268
chr1	10585668	10586002	peak_631	1000	506.755	5.23984	246
chr1	10603719	10603970	peak_632	1000	359.097	5.27668	89
chr1	10621515	10622096	peak_633	480	278.671	3.6873	520
chr1	10626575	10627073	peak_634	591	294.17	4.48068	83
chr1	10654031	10654855	peak_635	899	741.136	5.64043	259
chr1	10655011	10655416	peak_636	575	232.673	3.95803	58
chr1	10675563	10676108	peak_637	1000	957.136	7.79666	314
chr1	10718980	10719452	peak_638	1000	594.727	5.09773	263
chr1	10786823	10787327	peak_639	1000	6083.92	25.2758	178
chr1	10802530	10803033	peak_640	848	426.451	4.30439	327
chr1	10803348	10803680	peak_641	1000	346.295	4.96623	235
chr1	10860535	10861428	peak_642	1000	2533.01	9.17946	448
chr1	10894976	10895245	peak_643	1000	479.047	4.96338	91
chr1	10905671	10906164	peak_644	1000	1311.78	7.01704	234
chr1	10916036	10916535	peak_645	547	273.202	4.28933	159
chr1	10917813	10918181	peak_646	1000	431.781	4.5999	141
chr1	10928268	10928472	peak_647	1000	206.491	3.94182	95
chr1	10929109	10929368	peak_648	1000	422.231	5.54493	164
chr1	10930662	10931096	peak_649	728	316.105	5.35909	313
chr1	10931540	10931873	peak_650	861	286.766	4.90815	139
chr1	11020566	11021159	peak_651	1000	1055.7	5.40378	41
chr1	11073455	11073778	peak_652	1000	578.565	5.73352	178
chr1	11088537	11090101	peak_653	1000	2171.12	7.24886	1002
chr1	11090357	11090586	peak_654	1000	232.061	4.29181	131
chr1	11091914	11092157	peak_655	1000	460.482	5.19754	155
chr1	11127418	11129155	peak_656	1000	3335.24	7.64733	1281
chr1	11129322	11129676	peak_657	600	212.268	3.84863	258
chr1	11131353	11132034	peak_658	889	605.594	4.90784	437
chr1	11144850	11145310	peak_659	1000	916.016	6.57532	243
chr1	11152111	11152527	peak_660	1000	692.178	5.95765	291
chr1	11168706	11169006	peak_661	1000	440.738	4.93745	69
chr1	11171291	11171598	peak_662	1000	600.223	5.15719	209
chr1	11173668	11174070	peak_663	585	235.288	3.58421	139
chr1	11224796	11225117	peak_664	669	214.793	3.51169	225
chr1	11225265	11226196	peak_665	777	723.205	5.18422	598
chr1	11229640	11230033	peak_666	559	219.71	3.77623	337
chr1	11230190	11230744	peak_667	770	426.78	4.22934	161
chr1	11299174	11299479	peak_668	767	234.066	3.98307	212
chr1	11306272	11306912	peak_669	1000	739.31	4.78993	225
chr1	11315929	11316489	peak_670	1000	1447.98	6.35742	109
chr1	11418820	11419189	peak_671	1000	517.221	5.5193	272
chr1	11425428	11425628	peak_672	1000	267.869	3.66281	70
chr1	11500001	11500316	peak_673	1000	332.526	4.19189	44
chr1	11537743	11538023	peak_674	928	259.863	4.13238	145
chr1	11547988	11549437	peak_675	1000	3182.88	7.48832	1006
chr1	11552146	11552688	peak_676	798	432.399	4.4118	251
chr1	11553050	11554015	peak_677	844	814.281	4.63268	241
chr1	11554513	11555696	peak_678	924	1092.71	5.75632	784
chr1	11599923	11601105	peak_679	1000	5297.11	10.4011	931
chr1	11657191	11657430	peak_680	925	221.104	4.39042	141
chr1	11658606	11658893	peak_681	912	261.734	3.95668	92
chr1	11712052	11712580	peak_682	1000	668.496	4.90774	97
chr1	11716252	11716610	peak_683	1000	601.639	6.0252	280
chr1	11738426	11739137	peak_684	1000	903.195	6.06316	613
chr1	11746496	11747431	peak_685	793	741.605	5.19143	671
chr1	11748572	11748958	peak_686	780	301.225	3.87195	204
chr1	11749818	11750168	peak_687	583	204.142	3.92301	275
chr1	11857170	11857491	peak_688	731	234.588	4.47943	74
chr1	11988097	11988465	peak_689	1000	446.603	4.28949	250
chr1	12111127	12111534	peak_690	705	286.797	3.54454	360
chr1	12111703	12112144	peak_691	1000	616.079	5.54187	147
chr1	12123081	12123496	peak_692	1000	458.217	4.63012	62
chr1	12124599	12124967	peak_693	1000	592.394	5.37259	221
chr1	12133346	12133716	peak_694	1000	372.293	4.45724	260
chr1	12151528	12152203	peak_695	1000	1002.48	5.53518	258
chr1	12153335	12153626	peak_696	865	251.783	4.00786	89
chr1	12156811	12157415	peak_697	1000	908.848	5.81685	498
chr1	12162680	12163308	peak_698	1000	831	5.76234	236
chr1	12164432	12164728	peak_699	791	233.995	4.33575	161
chr1	12271400	12272402	peak_700	1000	1042.01	5.16437	647
chr1	12272744	12273060	peak_701	891	281.7	4.1158	183
chr1	12274246	12274612	peak_702	1000	550.684	5.725	166
chr1	12295876	12296239	peak_703	1000	956.709	6.10066	158
chr1	12299106	12300061	peak_704	1000	2109.16	8.30402	375
chr1	12341012	12341295	peak_705	1000	409.465	4.71956	186
chr1	12342347	12343233	peak_706	1000	1138.74	5.53602	745
chr1	12343337	12343821	peak_707	452	219.006	3.67598	300
chr1	12344090	12345053	peak_708	1000	1479.72	5.53765	868
chr1	12345227	12345806	peak_709	653	377.967	4.1536	490
chr1	12346762	12347203	peak_710	593	261.63	4.31133	400
chr1	12348276	12348589	peak_711	667	208.918	4.16832	73
chr1	12349697	12349966	peak_712	1000	400.967	4.94768	108
chr1	12350501	12350870	peak_713	1000	419.152	5.12123	281
chr1	12351223	12351834	peak_714	781	476.98	4.54571	278
chr1	12353242	12353579	peak_715	918	309.371	3.82611	237
chr1	12362899	12363477	peak_716	1000	1336.16	6.88199	470
chr1	12403435	12403705	peak_717	1000	522.471	5.5893	96
chr1	12406532	12408340	peak_718	1000	2476.18	6.70606	1248
chr1	12409293	12409459	peak_719	1000	260.362	4.98163	77
chr1	12416609	12416996	peak_720	1000	789.39	6.27113	211
chr1	12429463	12429759	peak_721	882	261.133	4.21136	241
chr1	12553639	12553893	peak_722	1000	838.924	7.23817	135
chr1	12562693	12563087	peak_723	601	236.63	3.37387	201
chr1	12563546	12563813	peak_724	1000	579.831	5.83965	167
chr1	12588980	12589160	peak_725	1000	290.796	5.19243	105
chr1	12607647	12607887	peak_726	923	221.497	3.95411	152
chr1	12608822	12609434	peak_727	1000	734.017	4.88551	565
chr1	12610366	12610727	peak_728	1000	466.701	5.73715	278
chr1	12615481	12616217	peak_729	814	599.237	4.18875	650
chr1	12632189	12632399	peak_730	1000	253.663	4.58696	121
chr1	12677613	12677885	peak_731	1000	300.937	4.51931	134
chr1	12747526	12747713	peak_732	1000	285.577	4.76459	87
chr1	12781467	12781750	peak_733	1000	333.138	4.36802	81
chr1	12784917	12787055	peak_734	1000	3348.98	8.22242	2042
chr1	12809301	12809907	peak_735	371	224.642	3.29677	276
chr1	12820293	12822265	peak_736	1000	6182.1	10.5245	872
chr1	12830042	12830525	peak_737	1000	2668.43	10.2064	185
chr1	12832966	12833271	peak_738	1000	706.254	6.62963	113
chr1	12838142	12838886	peak_739	1000	982.825	6.27794	589
chr1	12839059	12840096	peak_740	645	669.227	4.03881	513
chr1	12842399	12842582	peak_741	1000	251.629	4.61315	84
chr1	12842823	12843422	peak_742	715	428.333	4.41294	440
chr1	13050748	13050955	peak_743	1000	372.159	4.83984	134
chr1	13052038	13052223	peak_744	1000	207.798	3.9379	90
chr1	13068691	13068967	peak_745	1000	697	5.87919	93
chr1	13069933	13070199	peak_746	1000	307.556	4.78776	185
chr1	13072118	13072905	peak_747	271	213.044	3.24071	266
chr1	13074066	13074397	peak_748	778	257.476	3.87318	158
chr1	13075474	13075778	peak_749	1000	376.477	5.05283	212
chr1	13075913	13076730	peak_750	1000	821.608	5.33216	683
chr1	13076857	13077566	peak_751	1000	849.68	5.8808	98
chr1	13124200	13124394	peak_752	1000	207.107	4.00161	97
chr1	13207347	13208410	peak_753	744	791.359	5.54248	311
chr1	13225768	13225987	peak_754	1000	499.238	4.8761	133
chr1	13236974	13237339	peak_755	1000	466.858	4.25455	234
chr1	13239911	13240357	peak_756	497	221.815	3.7689	361
chr1	13241528	13242876	peak_757	1000	1349.1	6.09139	167
chr1	13264545	13265725	peak_758	373	440.291	3.53367	508
chr1	13267801	13268986	peak_759	627	743.028	4.87128	233
chr1	13293651	13294731	peak_760	1000	1184	6.46967	251
chr1	13295805	13296118	peak_761	686	214.629	3.69982	85
chr1	13296907	13297121	peak_762	1000	244.493	4.06474	61
chr1	13337295	13337957	peak_763	1000	1016.69	6.84906	579
chr1	13428458	13428874	peak_764	539	224.274	3.76673	53
chr1	13477391	13478037	peak_765	540	349.123	4.5418	371
chr1	13491904	13492683	peak_766	771	600.796	4.26773	123
chr1	13562243	13562449	peak_767	1000	365.436	5.24808	124
chr1	13563036	13563342	peak_768	1000	554.223	5.01317	78
chr1	13572102	13572244	peak_769	1000	332.02	5.61822	80
chr1	13706336	13706781	peak_770	564	250.995	3.43302	95
chr1	13710167	13710801	peak_771	1000	976.73	5.16008	159
chr1	13741373	13741541	peak_772	1000	263.536	4.8177	89
chr1	13747270	13747645	peak_773	1000	1271.13	8.55321	146
chr1	13752573	13753563	peak_774	1000	1832.78	7.30787	234
chr1	13762553	13762931	peak_775	617	233.371	4.10208	143
chr1	13792837	13793024	peak_776	1000	226.278	4.25762	89
chr1	13796071	13796802	peak_777	1000	1143.73	7.13846	415
chr1	13816741	13817292	peak_778	440	242.244	3.58632	82
chr1	13919800	13920711	peak_779	1000	3873.1	10.3925	221
chr1	14058587	14058952	peak_780	557	203.406	3.78286	96
chr1	14062434	14062814	peak_781	673	255.764	3.84177	82
chr1	14143707	14144041	peak_782	718	239.853	3.95861	96
chr1	14146886	14147254	peak_783	1000	1132.21	7.70592	203
chr1	14148641	14149429	peak_784	1000	3264.49	11.2432	492
chr1	14149794	14150641	peak_785	1000	3027.66	9.75111	128
chr1	14175747	14176460	peak_786	1000	1523.78	6.86991	580
chr1	14238477	14238651	peak_787	1000	386.98	5.89155	77
chr1	14295288	14295843	peak_788	1000	559.327	4.56322	325
chr1	14296089	14296565	peak_789	1000	907.561	6.02065	409
chr1	14296957	14297394	peak_790	748	327.073	3.80953	338
chr1	14304802	14305032	peak_791	1000	340.683	4.69503	24
chr1	14322049	14322471	peak_792	799	337.365	4.55348	119
chr1	14322614	14323193	peak_793	1000	843.298	7.16364	486
chr1	14324447	14324674	peak_794	904	205.213	3.44952	59
chr1	14326470	14326679	peak_795	1000	541.532	5.95437	125
chr1	14340111	14340392	peak_796	1000	343.561	4.51384	22
chr1	14340512	14341257	peak_797	1000	1391.33	9.20471	510
chr1	14341871	14342133	peak_798	1000	917.091	7.23538	96
chr1	14342770	14343094	peak_799	941	304.8	4.64299	263
chr1	14345057	14346159	peak_800	1000	2248.98	8.82117	695
chr1	14351702	14352248	peak_801	877	478.636	4.61164	128
chr1	14352369	14353293	peak_802	1000	1308.33	5.47634	787
chr1	14353478	14353978	peak_803	1000	1135.5	6.13194	224
chr1	14412402	14412931	peak_804	1000	762.14	5.19519	224
chr1	14415720	14416043	peak_805	675	218.1	4.26514	150
chr1	14452153	14452429	peak_806	1000	561.593	5.42525	133
chr1	14456720	14457297	peak_807	1000	672.556	6.86337	393
chr1	14524091	14525281	peak_808	1000	3868.94	9.51812	473
chr1	14540757	14541172	peak_809	880	365.135	3.88587	390
chr1	14541282	14542335	peak_810	1000	1442.28	6.90404	294
chr1	14564039	14564596	peak_811	1000	809.931	5.95231	236
chr1	14574739	14574928	peak_812	1000	377.643	5.39523	123
chr1	14575324	14575749	peak_813	1000	448.973	5.10263	290
chr1	14597462	14598214	peak_814	1000	2480.67	8.77049	361
chr1	14598860	14601694	peak_815	1000	5275.52	9.78769	877
chr1	14604108	14604284	peak_816	1000	225.775	4.32759	111
chr1	14604550	14605678	peak_817	1000	1835.85	5.41953	60
chr1	14605859	14606360	peak_818	893	447.51	4.18405	385
chr1	14607115	14607747	peak_819	440	277.823	3.85437	256
chr1	14608262	14608903	peak_820	476	304.831	4.33185	116
chr1	14647781	14648290	peak_821	1000	533.796	4.15952	380
chr1	14673024	14673406	peak_822	903	344.885	3.79712	97
chr1	14673507	14673947	peak_823	1000	886.628	7.38673	83
chr1	14675790	14676449	peak_824	1000	1424.39	7.56905	322
chr1	14676723	14677339	peak_825	1000	757.037	4.37841	540
chr1	14682320	14683126	peak_826	1000	1773.85	6.92473	632
chr1	14683391	14683646	peak_827	1000	292.924	4.52874	94
chr1	14685919	14688304	peak_828	1000	9263.44	10.8494	1458
chr1	14725528	14725933	peak_829	1000	733.166	7.57665	111
chr1	14726464	14726848	peak_830	1000	977.193	8.15471	223
chr1	14727680	14728502	peak_831	1000	1514.05	6.69109	111
chr1	14742945	14743225	peak_832	1000	282.384	4.18445	122
chr1	14854186	14854562	peak_833	857	322.052	3.75931	233
chr1	14866971	14867897	peak_834	1000	1242.97	5.60746	283
chr1	14868157	14868865	peak_835	480	339.612	4.66116	55
chr1	14869869	14870390	peak_836	573	298.457	4.11795	88
chr1	14873628	14873846	peak_837	1000	292.141	4.28395	73
chr1	14874109	14874455	peak_838	649	224.705	3.96961	249
chr1	14874595	14875880	peak_839	1000	1761.88	5.20367	193
chr1	14877073	14877333	peak_840	1000	260.417	4.25533	41
chr1	14878066	14880382	peak_841	1000	5518.4	10.0964	1477
chr1	14881743	14882301	peak_842	868	484.21	4.89226	379
chr1	14882621	14883130	peak_843	1000	752.574	5.80069	296
chr1	14884000	14884496	peak_844	591	292.9	3.78294	226
chr1	14923996	14924230	peak_845	1000	300.424	4.66066	50
chr1	15019196	15020646	peak_846	1000	1958.55	5.69062	464
chr1	15021540	15021717	peak_847	1000	210.417	4.20517	83
chr1	15022334	15022722	peak_848	579	224.519	4.10367	45
chr1	15023373	15023666	peak_849	1000	304.63	3.83029	97
chr1	15023798	15024692	peak_850	1000	1449.08	6.63047	156
chr1	15025100	15025982	peak_851	654	577.206	4.56251	704
chr1	15026553	15026998	peak_852	1000	1151.08	6.55947	346
chr1	15054218	15054558	peak_853	1000	409.535	5.0766	145
chr1	15056344	15056843	peak_854	807	402.645	3.81687	146
chr1	15057919	15058195	peak_855	1000	657.378	6.9807	191
chr1	15058429	15058776	peak_856	1000	890.665	7.84741	88
chr1	15065416	15065852	peak_857	1000	518.541	4.89885	113
chr1	15068287	15068679	peak_858	688	269.783	3.76582	206
chr1	15068887	15069422	peak_859	891	476.428	4.9425	202
chr1	15071999	15072506	peak_860	470	238.083	3.19972	230
chr1	15072626	15074662	peak_861	730	1486.2	4.80424	1625
chr1	15075037	15075399	peak_862	734	265.739	3.8154	67
chr1	15077509	15078887	peak_863	1000	1931.75	8.43186	951
chr1	15079304	15079964	peak_864	1000	1652.81	6.62304	241
chr1	15084688	15086250	peak_865	1000	6406.49	9.43852	359
chr1	15087896	15088752	peak_866	1000	1508.63	6.07905	379
chr1	15098896	15099445	peak_867	1000	1574.12	7.22426	282
chr1	15099712	15099997	peak_868	1000	554.928	5.82448	188
chr1	15100238	15100563	peak_869	1000	354.582	4.22584	159
chr1	15154695	15155008	peak_870	765	239.442	3.87822	68
chr1	15169694	15169862	peak_871	1000	476.254	6.46811	97
chr1	15170522	15170757	peak_872	1000	656.804	7.34003	97
chr1	15170859	15171308	peak_873	675	302.959	4.46225	291
chr1	15172867	15173580	peak_874	1000	1676.49	7.9678	544
chr1	15299382	15299728	peak_875	1000	780.579	6.71262	165
chr1	15307039	15307231	peak_876	1000	333.647	4.61508	94
chr1	15310673	15311585	peak_877	641	584.993	4.68194	254
chr1	15351989	15352814	peak_878	1000	3582.81	11.4913	579
chr1	15353181	15353437	peak_879	1000	1009.14	7.66309	162
chr1	15357459	15357716	peak_880	1000	833.861	7.3089	94
chr1	15384609	15385395	peak_881	1000	1533.05	6.69395	224
chr1	15421010	15421845	peak_882	883	737.026	5.88689	516
chr1	15422233	15422612	peak_883	704	266.785	3.54816	68
chr1	15431496	15432015	peak_884	1000	1108.87	7.45769	346
chr1	15436145	15436664	peak_885	735	381.651	4.29802	282
chr1	15436817	15437478	peak_886	1000	789.41	4.3952	82
chr1	15437581	15438050	peak_887	1000	539.371	4.56084	324
chr1	15441389	15441738	peak_888	1000	807.121	6.1208	186
chr1	15629203	15629576	peak_889	1000	510.457	5.55931	147
chr1	15665701	15668471	peak_890	1000	4612.13	6.94091	2690
chr1	15668697	15669013	peak_891	670	211.607	4.02035	36
chr1	15673167	15674575	peak_892	1000	2173.78	7.01704	640
chr1	15675113	15677368	peak_893	1000	6748.05	12.277	1485
chr1	15679352	15679756	peak_894	1000	576.606	5.19281	118
chr1	15685715	15685907	peak_895	1000	277.472	5.12998	138
chr1	15686084	15686630	peak_896	1000	762.543	6.03101	107
chr1	15692166	15692452	peak_897	1000	301.914	3.81764	213
chr1	15692769	15694893	peak_898	1000	7192.36	11.4062	1070
chr1	15706469	15706959	peak_899	1000	2448.67	11.6303	214
chr1	15707100	15708009	peak_900	1000	4137.76	10.8559	355
chr1	15709184	15709485	peak_901	1000	747.041	6.07917	164
chr1	15709795	15711021	peak_902	1000	2647.74	10.6883	223
chr1	15718234	15718369	peak_903	1000	238.127	4.62763	56
chr1	15731816	15732110	peak_904	681	200.109	3.78424	57
chr1	15789145	15789848	peak_905	1000	3487.3	12.3605	167
chr1	15797031	15797468	peak_906	508	222.202	4.22344	90
chr1	15800648	15801374	peak_907	1000	814.167	5.94176	92
chr1	15839409	15839736	peak_908	712	232.686	3.88168	248
chr1	15859681	15860494	peak_909	1000	1160.23	6.034	603
chr1	15861121	15861305	peak_910	1000	236.87	4.4926	87
chr1	15861605	15862165	peak_911	842	471.523	4.63	254
chr1	15899176	15899844	peak_912	1000	1464.94	5.96219	521
chr1	15950822	15951372	peak_913	1000	1893.49	8.31218	216
chr1	15952037	15952436	peak_914	915	365.106	4.87131	66
chr1	15952923	15953281	peak_915	578	207.076	3.39206	48
chr1	16030777	16031354	peak_916	936	540.128	4.19309	215
chr1	16033609	16034494	peak_917	892	789.467	4.2859	413
chr1	16040231	16041320	peak_918	1000	2769.6	9.66077	123
chr1	16041894	16044250	peak_919	1000	3692.65	7.86942	552
chr1	16045235	16045823	peak_920	1000	1275.26	8.03362	266
chr1	16072606	16073237	peak_921	1000	650.507	4.48339	353
chr1	16073345	16074716	peak_922	653	895.254	4.51916	1030
chr1	16075487	16075792	peak_923	1000	1320.65	7.89239	207
chr1	16113534	16113948	peak_924	609	252.068	3.95149	327
chr1	16114050	16114320	peak_925	1000	860.605	7.6943	86
chr1	16117279	16118023	peak_926	569	423.18	3.87822	154
chr1	16118169	16118400	peak_927	1000	253.321	3.91584	94
chr1	16119467	16119656	peak_928	1000	284.934	4.86241	98
chr1	16192223	16192487	peak_929	1000	472.377	5.32403	86
chr1	16216358	16217121	peak_930	1000	2026.8	7.24345	459
chr1	16230313	16230639	peak_931	1000	640.851	6.289	91
chr1	16230823	16231353	peak_932	696	368.979	3.96862	259
chr1	16231711	16233199	peak_933	1000	3115.29	8.41178	991
chr1	16237887	16238860	peak_934	1000	2148.14	8.63118	695
chr1	16243743	16243899	peak_935	1000	219.86	4.21215	63
chr1	16272850	16273249	peak_936	1000	996.604	7.15959	301
chr1	16274041	16274355	peak_937	1000	317.802	4.53992	85
chr1	16359704	16359980	peak_938	1000	281.281	4.06474	128
chr1	16363367	16364279	peak_939	475	432.842	4.1536	660
chr1	16364651	16365024	peak_940	1000	647.964	7.36925	93
chr1	16404178	16404652	peak_941	909	430.795	4.73926	334
chr1	16440163	16440519	peak_942	849	302.112	4.40552	94
chr1	16450096	16450281	peak_943	1000	233.986	3.98085	157
chr1	16451093	16452192	peak_944	1000	1385.01	5.69162	282
chr1	16453255	16453573	peak_945	1000	419.503	5.00147	153
chr1	16453835	16454526	peak_946	681	470.728	3.93924	143
chr1	16564620	16566211	peak_947	1000	3314.08	9.60245	798
chr1	16576966	16578187	peak_948	1000	2201.39	9.77953	464
chr1	16613592	16614665	peak_949	792	849.644	4.76537	519
chr1	16615035	16615277	peak_950	929	224.915	3.69593	95
chr1	16615912	16616825	peak_951	1000	1104.81	5.33678	363
chr1	16619493	16619952	peak_952	1000	683.073	5.47959	85
chr1	16654833	16655413	peak_953	1000	1214.41	6.09846	127
chr1	16680986	16681516	peak_954	1000	938.856	7.95952	93
chr1	16681953	16682436	peak_955	865	417.602	4.23299	178
chr1	16682987	16683557	peak_956	1000	1241.83	7.22734	264
chr1	16683770	16684859	peak_957	1000	3385.66	9.63802	911
chr1	16737249	16737819	peak_958	985	561.272	5.49482	377
chr1	16738620	16739389	peak_959	435	334.146	3.39206	445
chr1	16781080	16781678	peak_960	1000	785.659	4.87131	499
chr1	16782383	16782743	peak_961	1000	1010.45	7.22283	169
chr1	16786853	16787749	peak_962	1000	2270.39	9.52652	561
chr1	16789772	16791344	peak_963	1000	3587.7	8.59386	1302
chr1	16831571	16831815	peak_964	935	228.032	3.83875	220
chr1	16835882	16836918	peak_965	1000	1961.43	8.74344	673
chr1	16898841	16899126	peak_966	1000	590.191	5.27282	98
chr1	16902171	16902480	peak_967	679	209.66	3.96764	239
chr1	16902646	16902886	peak_968	1000	423.121	5.54554	191
chr1	16903706	16904350	peak_969	1000	667.898	4.30036	333
chr1	16906654	16906908	peak_970	1000	479.825	5.82559	169
chr1	16910385	16910803	peak_971	1000	1086.45	7.43844	283
chr1	16923440	16923656	peak_972	1000	449.136	5.82605	82
chr1	16948528	16949027	peak_973	469	233.944	3.52142	222
chr1	16976009	16976402	peak_974	1000	520.518	4.34502	127
chr1	16980991	16981868	peak_975	1000	2271.81	7.02749	315
chr1	17001309	17001590	peak_976	938	263.599	4.81682	78
chr1	17002472	17002917	peak_977	1000	574.338	5.7212	97
chr1	17127288	17127552	peak_978	1000	316.592	4.69365	95
chr1	17200090	17200356	peak_979	1000	540.98	5.84054	191
chr1	17200504	17201205	peak_980	1000	1676	7.8373	296
chr1	17201719	17202549	peak_981	1000	2426.34	8.71124	265
chr1	17203164	17203966	peak_982	1000	1662.03	7.19035	604
chr1	17210715	17211164	peak_983	1000	1396.64	7.81052	333
chr1	17243154	17243369	peak_984	1000	227.202	3.90994	118
chr1	17281354	17281571	peak_985	1000	1955.09	17.2204	119
chr1	17281708	17282621	peak_986	1000	5122.5	13.8292	551
chr1	17282875	17283233	peak_987	1000	859.944	7.39838	167
chr1	17284283	17284554	peak_988	1000	752.619	6.03009	251
chr1	17287423	17287939	peak_989	1000	2860.08	13.3906	86
chr1	17292197	17292637	peak_990	1000	449.497	5.5192	155
chr1	17292795	17293288	peak_991	1000	5435.88	21.3187	394
chr1	17296154	17296377	peak_992	1000	528.586	4.98693	126
chr1	17316989	17317290	peak_993	1000	1149.65	7.50248	246
chr1	17319732	17320177	peak_994	1000	3255.45	13.3334	349
chr1	17320681	17320960	peak_995	1000	977.396	8.64642	99
chr1	17321363	17321715	peak_996	1000	3848.19	18.3627	258
chr1	17321927	17322046	peak_997	1000	414.053	6.361	58
chr1	17357863	17358641	peak_998	1000	1417.6	5.9422	682
chr1	17378762	17379689	peak_999	676	626.368	4.03055	344
chr1	17384923	17385283	peak_1000	1000	448.963	5.38809	97
chr1	17385803	17386098	peak_1001	726	214.232	4.2373	240
chr1	17386538	17388896	peak_1002	1000	5331.83	9.18819	1840
chr1	17390575	17390978	peak_1003	1000	642.125	5.95879	310
chr1	17391407	17391733	peak_1004	794	258.855	3.68008	206
chr1	17478328	17479529	peak_1005	1000	3421	7.97705	172
chr1	17538676	17538914	peak_1006	1000	325.163	4.5452	89
chr1	17616557	17617063	peak_1007	703	355.832	4.1079	440
chr1	17617762	17618490	peak_1008	733	533.414	4.40842	338
chr1	17619624	17620246	peak_1009	336	209.154	3.51232	545
chr1	17677700	17677910	peak_1010	1000	288.474	3.92536	116
chr1	17678165	17679020	peak_1011	1000	1024.12	4.65406	735
chr1	17679435	17679853	peak_1012	736	307.757	4.79027	122
chr1	17721101	17721694	peak_1013	1000	653.536	5.47984	298
chr1	17797324	17797650	peak_1014	1000	340.099	4.04363	74
chr1	17802595	17802814	peak_1015	1000	473.633	5.44507	88
chr1	17860263	17860646	peak_1016	730	279.715	3.97232	232
chr1	17898865	17899173	peak_1017	1000	349.496	4.68237	223
chr1	17900520	17900682	peak_1018	1000	228.408	4.44129	50
chr1	17940511	17940793	peak_1019	1000	390.759	5.0731	177
chr1	17943904	17944131	peak_1020	1000	290.985	4.48068	128
chr1	18077684	18077917	peak_1021	1000	402.099	4.65281	139
chr1	18123131	18123348	peak_1022	1000	225.306	4.36185	34
chr1	18128508	18128940	peak_1023	1000	679.144	5.80561	238
chr1	18287197	18287422	peak_1024	1000	383.972	4.93762	123
chr1	18289273	18289711	peak_1025	560	245.254	3.59747	128
chr1	18290563	18290867	peak_1026	809	245.979	4.23905	229
chr1	18291639	18292558	peak_1027	1000	2434.63	9.50653	462
chr1	18325486	18326101	peak_1028	1000	1875.9	8.49663	294
chr1	18346052	18346995	peak_1029	383	361.152	3.60543	471
chr1	18347113	18348124	peak_1030	1000	1079.18	4.31133	354
chr1	18348256	18348523	peak_1031	1000	363.217	4.46807	169
chr1	18350113	18350336	peak_1032	1000	356.91	4.70831	67
chr1	18351007	18351398	peak_1033	1000	1084.02	7.25923	227
chr1	18368772	18370996	peak_1034	1000	7842.66	12.053	1081
chr1	18381426	18381830	peak_1035	1000	661.787	6.15116	114
chr1	18382331	18383086	peak_1036	1000	863.812	5.62784	367
chr1	18385260	18385540	peak_1037	1000	761.938	6.09459	189
chr1	18393133	18393437	peak_1038	1000	532.308	5.22666	131
chr1	18393698	18394257	peak_1039	873	487.963	3.94516	264
chr1	18403794	18403922	peak_1040	1000	250.579	4.82435	52
chr1	18404028	18404305	peak_1041	1000	327.162	4.6918	180
chr1	18418772	18419220	peak_1042	555	248.506	3.48895	75
chr1	18434937	18435306	peak_1043	717	264.756	3.66794	329
chr1	18435486	18436211	peak_1044	597	432.959	4.20517	693
chr1	18436686	18436966	peak_1045	853	238.782	3.8231	228
chr1	18437166	18437790	peak_1046	1000	679.389	5.62897	235
chr1	18438670	18438892	peak_1047	1000	521.692	5.43929	74
chr1	18439183	18439592	peak_1048	1000	1268.52	8.38062	88
chr1	18488400	18488532	peak_1049	1000	247.084	4.72609	65
chr1	18488907	18489097	peak_1050	1000	399.136	5.92579	69
chr1	18489210	18489483	peak_1051	1000	382.663	5.20533	62
chr1	18489586	18490401	peak_1052	1000	1065.49	6.84366	285
chr1	18491462	18491953	peak_1053	1000	772.054	6.43082	148
chr1	18496256	18496489	peak_1054	1000	272.752	4.64074	85
chr1	18496629	18497363	peak_1055	842	618.083	4.30892	483
chr1	18518308	18519392	peak_1056	1000	1889.59	7.09665	877
chr1	18526261	18527099	peak_1057	1000	1025.51	5.661	118
chr1	18557968	18558159	peak_1058	1000	528.557	6.57559	97
chr1	18566197	18566338	peak_1059	1000	211.698	4.69147	69
chr1	18569118	18569827	peak_1060	1000	767.321	4.39822	224
chr1	18569980	18570658	peak_1061	1000	1060.81	5.48574	541
chr1	18570773	18571600	peak_1062	754	623.423	4.86752	590
chr1	18573817	18574151	peak_1063	796	265.905	4.18386	214
chr1	18574317	18574896	peak_1064	667	386.335	4.06111	414
chr1	18576096	18576792	peak_1065	491	341.441	4.0711	258
chr1	18684658	18685064	peak_1066	1000	1264.02	9.12945	137
chr1	18685355	18686168	peak_1067	1000	2053	8.68411	354
chr1	18691947	18692717	peak_1068	1000	1405.28	6.6595	227
chr1	18692929	18693523	peak_1069	699	415.46	4.05341	275
chr1	18760888	18761341	peak_1070	1000	607.121	5.52856	280
chr1	18798987	18799178	peak_1071	1000	203.69	3.66306	108
chr1	18799445	18799761	peak_1072	1000	367.371	4.32725	246
chr1	18829089	18829620	peak_1073	1000	540.389	4.5119	458
chr1	18832424	18832826	peak_1074	646	259.653	3.56588	138
chr1	18884300	18884557	peak_1075	1000	385.837	4.69325	182
chr1	18886786	18887072	peak_1076	776	221.852	3.73854	210
chr1	18939693	18940026	peak_1077	1000	360.42	4.8202	229
chr1	18940166	18940729	peak_1078	1000	1059.66	7.13994	257
chr1	18965996	18966206	peak_1079	1000	275.759	4.39042	44
chr1	18972527	18973207	peak_1080	616	418.813	4.46765	190
chr1	19003892	19004621	peak_1081	706	514.927	4.05412	200
chr1	19031773	19032559	peak_1082	913	717.55	4.80677	523
chr1	19055150	19055566	peak_1083	559	232.707	3.83179	255
chr1	19077380	19077577	peak_1084	1000	329.052	5.03866	97
chr1	19092288	19092462	peak_1085	1000	400.103	5.29339	88
chr1	19097583	19098128	peak_1086	1000	1546.91	7.39327	349
chr1	19098532	19099324	peak_1087	500	396.301	3.58905	89
chr1	19100558	19101003	peak_1088	720	320.246	4.53322	170
chr1	19101463	19101844	peak_1089	1000	921.746	6.09197	182
chr1	19114576	19114744	peak_1090	1000	233.231	4.22848	76
chr1	19117739	19118192	peak_1091	617	279.544	4.21245	226
chr1	19192419	19192606	peak_1092	1000	287.425	4.98693	95
chr1	19197944	19198730	peak_1093	875	687.536	4.81956	364
chr1	19227809	19228195	peak_1094	542	209.236	3.79712	193
chr1	19242599	19243782	peak_1095	1000	2447.11	7.47102	802
chr1	19243938	19244200	peak_1096	1000	500.57	5.66906	78
chr1	19258949	19259489	peak_1097	1000	890.553	6.54305	364
chr1	19294735	19295021	peak_1098	1000	1052.46	7.8542	90
chr1	19322738	19324349	peak_1099	771	1242.25	4.47018	1520
chr1	19324561	19324920	peak_1100	1000	506.92	6.3235	209
chr1	19419966	19420222	peak_1101	886	226.772	3.65244	125
chr1	19474227	19474822	peak_1102	1000	1910.41	9.56361	343
chr1	19491508	19492694	peak_1103	1000	3058.58	7.58631	658
chr1	19492847	19493473	peak_1104	1000	824.289	4.69325	334
chr1	19503464	19504277	peak_1105	1000	883.613	4.76918	655
chr1	19505478	19506294	peak_1106	1000	1136.53	6.02575	510
chr1	19541103	19542418	peak_1107	1000	1495.63	5.62315	907
chr1	19569582	19569918	peak_1108	1000	520.431	5.67676	161
chr1	19573768	19574122	peak_1109	1000	564.299	5.14027	183
chr1	19617703	19618025	peak_1110	1000	619.319	5.40972	240
chr1	19660599	19660872	peak_1111	916	250.035	3.89148	182
chr1	19661751	19662389	peak_1112	578	368.675	4.28746	558
chr1	19662659	19663220	peak_1113	817	458.379	4.84204	380
chr1	19664473	19667142	peak_1114	1000	6958.03	10.6847	665
chr1	19684939	19685755	peak_1115	1000	1673.99	7.8586	467
chr1	19689192	19690424	peak_1116	969	1193.27	5.6896	1205
chr1	19690543	19690696	peak_1117	1000	245.132	4.88463	71
chr1	19690985	19692898	peak_1118	1000	4688.72	10.7239	1572
chr1	19696581	19696800	peak_1119	1000	265.928	4.58112	131
chr1	19696986	19698914	peak_1120	1000	4600.53	8.70034	1650
chr1	19705392	19705861	peak_1121	1000	1740.39	8.53999	99
chr1	19706188	19706923	peak_1122	784	576.446	4.39485	484
chr1	19707391	19707661	peak_1123	926	250.125	4.14502	178
chr1	19708183	19708718	peak_1124	528	282.624	3.72871	226
chr1	19727186	19727840	peak_1125	598	391.217	3.99024	158
chr1	19728382	19729316	peak_1126	931	869.43	4.81694	452
chr1	19731153	19731352	peak_1127	1000	212.375	4.64705	156
chr1	19731599	19732178	peak_1128	1000	629.449	5.03265	139
chr1	19732333	19732829	peak_1129	1000	1020.58	7.04269	180
chr1	19736012	19736372	peak_1130	848	305.103	4.77628	266
chr1	19738939	19739839	peak_1131	1000	934.379	5.66153	812
chr1	19740297	19740676	peak_1132	1000	411.453	4.42765	197
chr1	19868738	19868951	peak_1133	1000	304.208	4.82898	63
chr1	19984855	19985395	peak_1134	604	326.399	3.50505	454
chr1	19985536	19985963	peak_1135	1000	720.746	5.25972	77
chr1	19986792	19988045	peak_1136	320	401.192	3.50815	385
chr1	19989509	19989959	peak_1137	473	212.696	3.88415	367
chr1	19990621	19991097	peak_1138	1000	533.313	4.7165	195
chr1	19992380	19993116	peak_1139	1000	2413.79	9.89856	422
chr1	19993311	19993924	peak_1140	1000	1991.66	9.42309	415
chr1	19996194	19996472	peak_1141	1000	760.708	6.08175	98
chr1	19997571	19999300	peak_1142	1000	3542.39	7.68454	1330
chr1	19999505	20000608	peak_1143	817	901.331	5.40972	1039
chr1	20000970	20001207	peak_1144	1000	303.16	4.44885	170
chr1	20001875	20002288	peak_1145	1000	761.354	5.88481	245
chr1	20031906	20032485	peak_1146	1000	774.214	5.8291	300
chr1	20034330	20034765	peak_1147	574	249.682	3.78911	360
chr1	20034869	20035794	peak_1148	1000	1060.17	5.29756	563
chr1	20036234	20036585	peak_1149	984	345.549	4.58427	98
chr1	20040440	20040861	peak_1150	1000	1259.91	7.4839	167
chr1	20093728	20094081	peak_1151	960	338.738	3.95411	169
chr1	20150720	20151073	peak_1152	740	261.136	4.03493	278
chr1	20151506	20151959	peak_1153	605	274.209	3.637	92
chr1	20152373	20152707	peak_1154	1000	409.392	5.51505	236
chr1	20152833	20153496	peak_1155	1000	1177.92	6.25098	567
chr1	20153707	20154006	peak_1156	779	232.916	3.81281	243
chr1	20159976	20160480	peak_1157	635	320.169	4.14752	425
chr1	20162093	20162361	peak_1158	1000	462.349	5.48144	196
chr1	20186321	20186588	peak_1159	1000	421.595	4.55759	124
chr1	20187179	20188254	peak_1160	456	490.448	4.81288	1023
chr1	20188760	20189213	peak_1161	1000	774.919	7.52258	104
chr1	20195086	20195332	peak_1162	1000	290.905	4.41441	167
chr1	20493821	20494505	peak_1163	1000	712.144	5.3378	203
chr1	20596715	20596992	peak_1164	1000	632.436	5.34244	184
chr1	20597489	20597747	peak_1165	819	211.345	3.7689	99
chr1	20598184	20598356	peak_1166	1000	247.443	4.55968	87
chr1	20601957	20602115	peak_1167	1000	271.132	4.69147	97
chr1	20698966	20699143	peak_1168	1000	224.407	4.32725	88
chr1	20783072	20783594	peak_1169	701	366.145	3.85895	447
chr1	20786536	20786836	peak_1170	1000	299.992	4.14849	123
chr1	20849582	20849837	peak_1171	1000	431.899	5.1939	125
chr1	20917775	20918240	peak_1172	912	424.239	5.80995	382
chr1	20918382	20919075	peak_1173	1000	1628.81	7.79406	367
chr1	20919772	20920021	peak_1174	1000	412.626	5.26741	85
chr1	20922956	20923248	peak_1175	753	219.803	3.76673	269
chr1	21006920	21007135	peak_1176	1000	334.645	4.73935	92
chr1	21075898	21076232	peak_1177	821	274.368	4.27066	56
chr1	21077570	21078023	peak_1178	745	337.35	3.72688	266
chr1	21321965	21322687	peak_1179	322	232.672	4.3554	66
chr1	21334359	21334731	peak_1180	721	268.353	3.67622	288
chr1	21415273	21415447	peak_1181	1000	257.354	4.32546	86
chr1	21449970	21450214	peak_1182	1000	435.911	6.06973	98
chr1	21507413	21508378	peak_1183	843	813.408	3.91488	261
chr1	21563580	21563867	peak_1184	707	202.929	4.21314	195
chr1	21575162	21575483	peak_1185	1000	586.81	4.99788	137
chr1	21585744	21585982	peak_1186	1000	431.592	5.24135	95
chr1	21586262	21587199	peak_1187	1000	2793.98	8.72197	483
chr1	21587813	21588147	peak_1188	1000	343.025	4.91247	237
chr1	21706043	21706770	peak_1189	1000	728.163	4.64824	333
chr1	21707099	21708555	peak_1190	1000	2097.24	5.6919	1342
chr1	21744855	21745049	peak_1191	1000	260.227	4.39042	94
chr1	21769524	21769864	peak_1192	1000	344.253	3.87631	121
chr1	21770095	21770302	peak_1193	1000	282.725	4.30677	116
chr1	21770421	21771323	peak_1194	1000	2580.44	8.81181	532
chr1	21771452	21772712	peak_1195	1000	3634.22	9.79712	623
chr1	21772837	21773427	peak_1196	623	367.53	4.41287	429
chr1	21779375	21779651	peak_1197	1000	314.011	3.81122	63
chr1	21781930	21782096	peak_1198	1000	212.801	4.40935	72
chr1	21877978	21878627	peak_1199	1000	1129	6.34226	95
chr1	21989030	21989490	peak_1200	570	262.223	3.80798	208
chr1	22073598	22073850	peak_1201	1000	966.317	7.67961	81
chr1	22080521	22080708	peak_1202	1000	282.319	4.46836	130
chr1	22080892	22081166	peak_1203	1000	375.403	4.22152	177
chr1	22122998	22123626	peak_1204	894	561.693	5.09953	494
chr1	22129063	22130772	peak_1205	1000	9686.31	12.8174	335
chr1	22147453	22147711	peak_1206	910	234.828	3.96293	75
chr1	22155051	22155244	peak_1207	1000	374.588	5.37486	125
chr1	22168065	22168701	peak_1208	1000	948.909	5.21772	280
chr1	22230365	22230525	peak_1209	1000	206.159	4.27066	88
chr1	22232793	22233069	peak_1210	1000	553.331	5.34287	182
chr1	22242405	22243220	peak_1211	1000	2458.73	7.95856	392
chr1	22243375	22244058	peak_1212	1000	2435.31	8.64151	95
chr1	22244180	22244592	peak_1213	1000	495.998	4.88463	95
chr1	22268648	22268834	peak_1214	1000	258.002	4.38455	75
chr1	22274929	22275769	peak_1215	1000	1295.71	6.12331	172
chr1	22296577	22296719	peak_1216	1000	218.677	4.8202	71
chr1	22300518	22301080	peak_1217	936	526.281	4.26141	332
chr1	22307477	22308208	peak_1218	724	529.459	3.60543	555
chr1	22340646	22340931	peak_1219	782	222.835	3.78012	202
chr1	22341657	22342006	peak_1220	588	205.088	3.49393	69
chr1	22342998	22343538	peak_1221	1000	1156.12	6.26147	293
chr1	22351149	22352040	peak_1222	1000	2086.33	7.54967	565
chr1	22353729	22354371	peak_1223	691	443.479	4.01093	575
chr1	22355862	22356658	peak_1224	836	665.828	5.74707	607
chr1	22356860	22357326	peak_1225	1000	680.365	6.02659	97
chr1	22357430	22357749	peak_1226	1000	587.153	5.73425	243
chr1	22357858	22358230	peak_1227	810	301.491	5.07774	86
chr1	22358396	22358772	peak_1228	1000	892.598	7.27133	288
chr1	22358891	22359403	peak_1229	836	428.172	4.49316	434
chr1	22362653	22363703	peak_1230	1000	3191.5	9.06249	768
chr1	22365108	22365660	peak_1231	767	423.134	4.27807	284
chr1	22365786	22367061	peak_1232	1000	1909.04	5.79918	945
chr1	22398334	22399042	peak_1233	535	378.781	4.50035	78
chr1	22457314	22457526	peak_1234	1000	259.598	4.22848	136
chr1	22458166	22458523	peak_1235	1000	532.427	6.01189	95
chr1	22490079	22490310	peak_1236	1000	237.222	4.16774	133
chr1	22507928	22508597	peak_1237	376	251.454	3.39333	503
chr1	22509562	22512094	peak_1238	1000	7160.19	11.8563	1649
chr1	22512291	22512598	peak_1239	1000	322.087	4.76164	65
chr1	22514121	22514346	peak_1240	975	219.27	4.46217	160
chr1	22514528	22514905	peak_1241	1000	794.305	7.09931	245
chr1	22551486	22551977	peak_1242	1000	1030.3	5.95994	271
chr1	22552164	22552643	peak_1243	1000	587.375	5.4463	292
chr1	22553149	22553500	peak_1244	756	265.49	3.65298	254
chr1	22553603	22554074	peak_1245	1000	668.183	5.84205	284
chr1	22569568	22570071	peak_1246	1000	842.952	5.25861	405
chr1	22570216	22570427	peak_1247	1000	457.327	5.06351	113
chr1	22592835	22593021	peak_1248	1000	421.671	5.66305	73
chr1	22593736	22594237	peak_1249	724	362.702	4.20316	153
chr1	22599662	22599880	peak_1250	1000	445.865	5.71612	124
chr1	22600406	22601262	peak_1251	1000	1952.55	8.24925	98
chr1	22601372	22602335	peak_1252	1000	976.559	5.12541	167
chr1	22605521	22605644	peak_1253	1000	203.663	4.56736	57
chr1	22672550	22673278	peak_1254	1000	1964.41	7.70082	280
chr1	22673382	22673910	peak_1255	1000	1311.01	8.33276	301
chr1	22674356	22675044	peak_1256	1000	1102.62	6.72888	140
chr1	22727895	22728243	peak_1257	791	275.414	3.77518	303
chr1	22729267	22729932	peak_1258	1000	1120.74	5.73658	545
chr1	22731274	22731466	peak_1259	1000	340.711	5.13495	96
chr1	22731586	22731761	peak_1260	1000	246.014	4.69793	83
chr1	22731863	22732079	peak_1261	1000	270.542	4.9538	97
chr1	22732280	22732501	peak_1262	1000	237.579	4.6269	160
chr1	22743642	22743752	peak_1263	1000	245.423	4.61692	43
chr1	22743857	22744793	peak_1264	1000	2688.95	8.51513	354
chr1	22765203	22765579	peak_1265	1000	682.018	5.89594	80
chr1	22787084	22787303	peak_1266	1000	295.378	4.17342	136
chr1	22798224	22798768	peak_1267	1000	941.761	6.55168	168
chr1	22799007	22799256	peak_1268	870	216.52	4.76292	51
chr1	22818431	22820272	peak_1269	1000	3359.89	7.6837	1205
chr1	22821529	22823069	peak_1270	1000	7643.59	11.5574	1081
chr1	22844777	22845070	peak_1271	1000	342.688	5.46764	65
chr1	22846015	22846497	peak_1272	743	358.153	4.57408	230
chr1	22848391	22852623	peak_1273	1000	10247.8	8.55556	1116
chr1	22852752	22854962	peak_1274	1000	5185.32	7.14279	180
chr1	22855269	22855833	peak_1275	1000	1523.12	7.11309	366
chr1	22856612	22856959	peak_1276	627	217.411	3.56268	257
chr1	22860324	22860695	peak_1277	825	306.078	4.13924	296
chr1	22937551	22938545	peak_1278	1000	2625.66	8.04183	364
chr1	23159091	23159763	peak_1279	935	628.187	5.12095	366
chr1	23185540	23186376	peak_1280	1000	1075.37	4.96842	407
chr1	23257346	23258849	peak_1281	1000	2876.25	6.49244	678
chr1	23262350	23262676	peak_1282	1000	517.082	4.72979	246
chr1	23294925	23295672	peak_1283	1000	794.966	5.04081	612
chr1	23295807	23296467	peak_1284	369	243.793	3.72641	228
chr1	23360529	23360810	peak_1285	1000	283.945	4.1443	227
chr1	23373629	23374776	peak_1286	890	1020.83	5.12878	769
chr1	23412616	23412795	peak_1287	1000	420.037	6.14977	86
chr1	23468448	23468781	peak_1288	863	287.447	3.85117	81
chr1	23479857	23480482	peak_1289	1000	1845.08	9.56142	526
chr1	23481598	23481830	peak_1290	1000	433.067	5.27051	94
chr1	23492845	23493273	peak_1291	569	243.707	3.58741	76
chr1	23493935	23494422	peak_1292	608	296.147	4.58626	365
chr1	23511271	23511642	peak_1293	1000	768.342	6.02575	163
chr1	23549682	23550054	peak_1294	865	321.775	3.96911	319
chr1	23552541	23552825	peak_1295	716	203.264	3.39631	87
chr1	23564632	23567368	peak_1296	999	2734.2	7.85342	1357
chr1	23567684	23568387	peak_1297	611	429.874	4.39405	88
chr1	23569496	23570540	peak_1298	1000	4820.96	10.933	742
chr1	23570902	23571326	peak_1299	1000	952.375	9.01324	302
chr1	23644809	23645822	peak_1300	1000	1204.66	7.14814	293
chr1	23671073	23672296	peak_1301	1000	1395.27	6.67257	327
chr1	23676550	23676894	peak_1302	1000	773.805	7.12544	168
chr1	23755352	23755681	peak_1303	1000	487.673	5.33107	50
chr1	23794755	23795202	peak_1304	1000	477.76	4.87704	184
chr1	23796068	23796377	peak_1305	768	237.218	3.6214	59
chr1	23838775	23839047	peak_1306	1000	280.536	4.44902	216
chr1	23840627	23840785	peak_1307	1000	311.553	5.24837	65
chr1	23882268	23882871	peak_1308	1000	706.987	4.88979	75
chr1	23888932	23889448	peak_1309	1000	820.388	5.81873	305
chr1	23890424	23890532	peak_1310	1000	203.838	4.37422	36
chr1	23899924	23900185	peak_1311	1000	474.582	5.6305	92
chr1	23919949	23920286	peak_1312	1000	919.714	7.76961	98
chr1	23927439	23927823	peak_1313	1000	1107.2	8.55522	162
chr1	23928143	23928675	peak_1314	1000	984.566	6.2632	446
chr1	23928786	23929353	peak_1315	1000	740.728	5.24841	482
chr1	23933178	23933634	peak_1316	531	242.153	3.92828	362
chr1	23939100	23939484	peak_1317	668	256.603	3.98357	302
chr1	23939587	23941543	peak_1318	1000	2871.78	8.09401	823
chr1	23943344	23943985	peak_1319	838	536.999	5.20875	349
chr1	23944602	23944888	peak_1320	1000	554.399	5.70796	83
chr1	23960580	23961237	peak_1321	434	285.256	4.76337	292
chr1	23963752	23964302	peak_1322	975	536.44	4.65955	474
chr1	23997639	23998063	peak_1323	524	222.243	3.17276	285
chr1	23998953	23999774	peak_1324	1000	2982.93	9.70475	224
chr1	24001743	24002099	peak_1325	1000	758.956	6.17024	188
chr1	24002201	24002812	peak_1326	1000	1703.31	8.82763	301
chr1	24004007	24005998	peak_1327	1000	6898.73	12.9593	1289
chr1	24017697	24018146	peak_1328	627	281.687	3.84517	33
chr1	24018271	24018802	peak_1329	954	506.558	4.88796	358
chr1	24043795	24044442	peak_1330	1000	974.877	5.73425	486
chr1	24044559	24044880	peak_1331	681	218.567	3.86793	98
chr1	24045009	24045419	peak_1332	997	408.581	4.46755	71
chr1	24050690	24051558	peak_1333	1000	962.703	6.9476	257
chr1	24058152	24058351	peak_1334	1000	235.83	3.93902	167
chr1	24058477	24060466	peak_1335	1000	3402.15	7.33004	1144
chr1	24061047	24062049	peak_1336	1000	1622.31	8.20541	221
chr1	24140108	24140532	peak_1337	1000	673.547	6.15116	262
chr1	24140898	24141285	peak_1338	1000	470.354	5.6004	79
chr1	24141426	24142297	peak_1339	752	654.843	3.96293	136
chr1	24146874	24147234	peak_1340	766	275.851	3.75868	275
chr1	24148071	24149036	peak_1341	927	894.594	5.11631	903
chr1	24149534	24150386	peak_1342	939	800.331	5.03964	86
chr1	24153138	24153407	peak_1343	1000	282.842	3.87333	183
chr1	24198421	24198926	peak_1344	1000	660.648	4.72573	357
chr1	24199196	24201051	peak_1345	1000	2899.15	6.62286	755
chr1	24201374	24201791	peak_1346	601	250.669	3.59676	87
chr1	24201909	24202252	peak_1347	739	253.448	4.49428	105
chr1	24206799	24207858	peak_1348	1000	1580.19	7.79854	191
chr1	24247618	24248360	peak_1349	1000	2148.42	8.40338	474
chr1	24251018	24251629	peak_1350	973	594.546	4.35488	364
chr1	24251786	24252725	peak_1351	1000	2910.98	9.40515	232
chr1	24289318	24289741	peak_1352	819	346.466	4.14317	154
chr1	24291504	24292097	peak_1353	1000	1064.04	5.80473	235
chr1	24315579	24315802	peak_1354	1000	414.733	4.81625	140
chr1	24329115	24329684	peak_1355	1000	722.151	4.99788	298
chr1	24337883	24339077	peak_1356	1000	1457.13	7.30332	256
chr1	24339670	24341637	peak_1357	858	1687.84	4.94526	590
chr1	24342448	24344133	peak_1358	944	1591.08	4.49566	1159
chr1	24344828	24346403	peak_1359	1000	2536.61	7.54981	276
chr1	24360439	24362269	peak_1360	1000	2559.36	6.63886	530
chr1	24362382	24362561	peak_1361	1000	235.658	4.80646	95
chr1	24362693	24363546	peak_1362	950	810.348	5.16178	74
chr1	24365995	24366813	peak_1363	1000	1781.48	7.82416	592
chr1	24375125	24375975	peak_1364	1000	872.538	4.40552	352
chr1	24379034	24380344	peak_1365	841	1102.33	5.53331	809
chr1	24381578	24382224	peak_1366	585	377.618	4.25935	238
chr1	24382370	24383040	peak_1367	639	428.04	4.3345	435
chr1	24396161	24396971	peak_1368	1000	1436.59	5.59138	727
chr1	24397491	24398262	peak_1369	776	598.58	5.02496	495
chr1	24399238	24399972	peak_1370	1000	1550.2	6.86803	638
chr1	24408272	24409036	peak_1371	1000	857.832	7.05598	600
chr1	24409184	24409394	peak_1372	1000	545.052	5.86233	115
chr1	24471946	24472320	peak_1373	864	323.264	4.17102	112
chr1	24472531	24473236	peak_1374	445	314.036	3.29677	488
chr1	24474139	24475374	peak_1375	1000	1765.08	7.71264	350
chr1	24598435	24599182	peak_1376	1000	1083.2	5.38863	414
chr1	24620822	24621307	peak_1377	912	442.083	4.27169	346
chr1	24645137	24645262	peak_1378	1000	239.07	4.5899	54
chr1	24645490	24645845	peak_1379	1000	599.053	5.0471	158
chr1	24646694	24646906	peak_1380	1000	315.209	4.82898	88
chr1	24647041	24647298	peak_1381	904	232.238	4.53992	83
chr1	24679842	24680231	peak_1382	753	292.959	3.44952	321
chr1	24684812	24685093	peak_1383	1000	494.102	4.98693	94
chr1	24686138	24686318	peak_1384	1000	236.759	4.73844	95
chr1	24692605	24692809	peak_1385	1000	357.727	4.71517	98
chr1	24791885	24792423	peak_1386	702	377.937	4.08261	88
chr1	24796380	24796813	peak_1387	566	245.109	3.86854	343
chr1	24797066	24797888	peak_1388	615	505.412	3.81843	157
chr1	24798724	24799059	peak_1389	631	211.303	3.37645	254
chr1	24908572	24909096	peak_1390	1000	1279.04	7.14545	290
chr1	24961697	24962039	peak_1391	633	216.481	4.0904	183
chr1	24976848	24977099	peak_1392	1000	309.929	4.31068	173
chr1	25009407	25009764	peak_1393	1000	602.186	5.84672	197
chr1	25017931	25018994	peak_1394	758	806.16	4.11468	694
chr1	25022772	25023192	peak_1395	1000	653.196	5.07083	255
chr1	25027617	25027925	peak_1396	684	210.668	3.94944	188
chr1	25028069	25028551	peak_1397	577	277.991	3.4421	422
chr1	25030722	25031029	peak_1398	1000	387.292	5.2637	96
chr1	25031159	25031339	peak_1399	1000	273.492	4.6183	98
chr1	25031479	25033104	peak_1400	1000	3734.68	9.68334	272
chr1	25039015	25039447	peak_1401	862	372.513	4.14317	251
chr1	25040999	25041868	peak_1402	1000	1549.51	6.57695	281
chr1	25079739	25080100	peak_1403	581	209.623	4.10159	91
chr1	25080789	25081304	peak_1404	1000	879.911	6.55404	274
chr1	25113060	25113384	peak_1405	907	294.026	4.01774	232
chr1	25123558	25123706	peak_1406	1000	221.032	4.12134	122
chr1	25252570	25252921	peak_1407	873	306.466	3.6678	175
chr1	25265040	25265337	peak_1408	1000	510.705	4.9003	161
chr1	25283672	25283911	peak_1409	1000	451.276	5.59872	170
chr1	25284349	25285273	peak_1410	1000	1745.84	7.46678	201
chr1	25288505	25288875	peak_1411	1000	459.35	5.51719	263
chr1	25290919	25291122	peak_1412	1000	306.059	4.43691	57
chr1	25295540	25295665	peak_1413	1000	305.284	5.44556	50
chr1	25296069	25297183	peak_1414	1000	2060.78	8.02299	232
chr1	25402133	25402643	peak_1415	1000	1110.59	6.81768	247
chr1	25404392	25405620	peak_1416	870	1068.07	4.88073	789
chr1	25422750	25423196	peak_1417	1000	1295.73	7.16438	109
chr1	25695598	25695859	peak_1418	1000	361.131	4.13411	67
chr1	25711964	25712446	peak_1419	731	352.436	4.38455	251
chr1	25731817	25732045	peak_1420	1000	376.454	4.33839	159
chr1	25774807	25775883	peak_1421	1000	1287.34	5.95584	844
chr1	25776240	25777463	peak_1422	526	643.048	5.33364	89
chr1	25784464	25785423	peak_1423	1000	3076.31	10.0158	436
chr1	25785829	25786114	peak_1424	791	225.492	3.74173	46
chr1	25812167	25813017	peak_1425	1000	2374.12	7.74105	204
chr1	25813132	25813880	peak_1426	1000	1180.92	7.18574	380
chr1	25841272	25843647	peak_1427	1000	4410.98	8.08553	1057
chr1	25843750	25844691	peak_1428	505	475.525	5.04405	229
chr1	25864583	25864851	peak_1429	1000	717.128	7.14308	176
chr1	25897793	25898333	peak_1430	1000	3125.86	10.4237	331
chr1	25902088	25903273	peak_1431	630	746.638	4.61283	835
chr1	25905149	25905374	peak_1432	1000	300.254	4.65255	57
chr1	25922283	25922693	peak_1433	1000	881.433	6.51367	235
chr1	25924830	25925347	peak_1434	1000	752.974	7.11273	386
chr1	25926171	25926340	peak_1435	1000	394.103	5.66948	74
chr1	26018614	26020675	peak_1436	1000	8866.05	11.5897	1079
chr1	26020827	26021989	peak_1437	1000	1944.62	7.14092	548
chr1	26022229	26024897	peak_1438	1000	11202.1	13.8406	2397
chr1	26025003	26025443	peak_1439	1000	472.3	4.12572	167
chr1	26025716	26027818	peak_1440	1000	4047.19	8.3036	1277
chr1	26036680	26037374	peak_1441	1000	3511.87	10.5784	453
chr1	26078717	26079147	peak_1442	1000	814.243	5.1811	58
chr1	26105941	26106457	peak_1443	417	215.392	3.64209	351
chr1	26140714	26141107	peak_1444	516	202.635	4.0371	365
chr1	26142774	26143217	peak_1445	664	294.288	4.06474	240
chr1	26147252	26147741	peak_1446	1000	1099.01	7.77414	317
chr1	26149945	26150233	peak_1447	1000	501.691	5.31799	65
chr1	26167751	26168273	peak_1448	876	457.259	4.43333	437
chr1	26169082	26170258	peak_1449	1000	1197.68	4.97696	290
chr1	26170411	26171217	peak_1450	927	747.148	4.9883	87
chr1	26175307	26177602	peak_1451	1000	5826.95	9.68183	1740
chr1	26178014	26179780	peak_1452	922	1627.68	5.182	711
chr1	26205609	26205943	peak_1453	950	317.261	4.14733	244
chr1	26206157	26206840	peak_1454	1000	992.321	5.84794	264
chr1	26283124	26283705	peak_1455	1000	761.482	5.29591	447
chr1	26285447	26286072	peak_1456	555	347.049	3.42739	476
chr1	26288080	26288437	peak_1457	882	314.773	4.03055	92
chr1	26291485	26291977	peak_1458	536	263.64	3.78286	92
chr1	26299610	26300162	peak_1459	494	272.586	3.39631	460
chr1	26301384	26303384	peak_1460	914	1828.61	5.42911	1281
chr1	26306185	26306491	peak_1461	1000	315.958	4.3572	94
chr1	26306734	26308046	peak_1462	790	1036.19	5.60176	327
chr1	26308158	26308895	peak_1463	1000	794.865	5.20725	137
chr1	26310044	26310426	peak_1464	1000	630.598	5.87283	302
chr1	26312703	26312968	peak_1465	1000	296.687	4.57276	200
chr1	26352384	26353339	peak_1466	1000	3168.76	10.1985	513
chr1	26353822	26354173	peak_1467	836	293.518	4.42765	83
chr1	26357310	26358764	peak_1468	1000	1669.79	7.85293	973
chr1	26358871	26359436	peak_1469	1000	1680.88	8.48282	216
chr1	26359598	26360535	peak_1470	886	830.306	5.1598	582
chr1	26379956	26380408	peak_1471	591	267.321	3.86213	270
chr1	26393907	26394118	peak_1472	1000	256.015	4.66595	95
chr1	26395657	26395829	peak_1473	1000	259.955	4.37108	95
chr1	26396689	26397112	peak_1474	1000	884.425	6.88032	279
chr1	26402894	26403976	peak_1475	1000	1677.21	6.13804	653
chr1	26424087	26425489	peak_1476	1000	2121.13	7.07914	1119
chr1	26447022	26448199	peak_1477	1000	2426.69	7.36873	450
chr1	26448438	26449108	peak_1478	1000	1092.01	6.18066	338
chr1	26451335	26452535	peak_1479	1000	2233.07	8.17099	1011
chr1	26458715	26459992	peak_1480	434	554.555	4.55334	877
chr1	26460159	26460354	peak_1481	1000	363.387	5.32234	96
chr1	26497231	26497782	peak_1482	1000	595.066	4.96688	155
chr1	26504349	26504490	peak_1483	1000	641.071	8.34208	63
chr1	26504710	26504816	peak_1484	1000	472.763	7.08405	61
chr1	26507316	26507542	peak_1485	1000	3374.67	25.4144	99
chr1	26507669	26510551	peak_1486	1000	63787.5	44.0024	1424
chr1	26511040	26515039	peak_1487	1000	56677.9	35.3204	1337
chr1	26515420	26518318	peak_1488	1000	108040	52.2195	1087
chr1	26519315	26519745	peak_1489	1000	930.156	5.7819	341
chr1	26571977	26572294	peak_1490	1000	428.949	4.97467	157
chr1	26575672	26576358	peak_1491	1000	940.583	6.63843	629
chr1	26576511	26577612	peak_1492	1000	2682.29	9.25701	605
chr1	26691754	26692420	peak_1493	905	602.89	4.95259	569
chr1	26692571	26693642	peak_1494	1000	1745.45	6.98809	604
chr1	26694786	26695105	peak_1495	1000	754.786	6.04426	248
chr1	26730366	26730801	peak_1496	833	362.432	4.45267	193
chr1	26734733	26736207	peak_1497	588	867.181	4.36069	541
chr1	26736470	26737783	peak_1498	1000	4101.57	9.29392	1091
chr1	26738214	26738720	peak_1499	1000	1052.53	7.42741	205
chr1	26777246	26777565	peak_1500	1000	328.252	4.93435	65
chr1	26780044	26780627	peak_1501	1000	752.216	5.03345	86
chr1	26781060	26781460	peak_1502	1000	524.095	5.61548	271
chr1	26811649	26813589	peak_1503	1000	4254.9	9.50948	1204
chr1	26821237	26822964	peak_1504	1000	4664.94	8.63273	477
chr1	26823117	26823647	peak_1505	1000	642.081	4.79764	209
chr1	26824917	26825119	peak_1506	1000	206.812	3.81687	103
chr1	26825440	26825744	peak_1507	1000	375.809	5.46459	251
chr1	26826187	26826865	peak_1508	1000	2859.61	11.5732	327
chr1	26873832	26874411	peak_1509	1000	1794.11	8.44843	370
chr1	26931892	26932158	peak_1510	1000	518.463	5.26035	93
chr1	26932558	26932808	peak_1511	1000	398.305	5.54502	163
chr1	26959772	26959950	peak_1512	1000	222.172	4.23707	98
chr1	26995778	26996135	peak_1513	1000	415.999	5.45891	206
chr1	26997197	26997941	peak_1514	1000	1770.53	8.09271	505
chr1	27023249	27023881	peak_1515	402	253.946	3.56891	549
chr1	27024157	27024952	peak_1516	1000	943.072	6.58084	460
chr1	27025145	27025494	peak_1517	952	332.313	5.3827	96
chr1	27055435	27055661	peak_1518	1000	412.483	5.12497	134
chr1	27074691	27074932	peak_1519	1000	270.066	4.17102	45
chr1	27075774	27076217	peak_1520	1000	480.425	5.78658	363
chr1	27076536	27078014	peak_1521	1000	5796.61	13.0456	1135
chr1	27102846	27103219	peak_1522	1000	468.404	4.66025	193
chr1	27107208	27107421	peak_1523	966	205.788	4.57218	153
chr1	27107536	27109151	peak_1524	1000	3236.02	7.48047	1256
chr1	27115000	27115555	peak_1525	859	477.006	4.1523	365
chr1	27115691	27116792	peak_1526	1000	3203.85	8.99176	625
chr1	27118292	27118666	peak_1527	651	243.294	3.95267	57
chr1	27128408	27129142	peak_1528	1000	1138.43	6.10594	184
chr1	27204588	27205056	peak_1529	1000	1383.6	7.07119	220
chr1	27215157	27215597	peak_1530	1000	814.948	5.10147	123
chr1	27257608	27258066	peak_1531	1000	521.811	4.90815	382
chr1	27266641	27267599	peak_1532	1000	1340.02	5.87817	217
chr1	27300015	27301098	peak_1533	1000	1932.07	7.0881	731
chr1	27306232	27306690	peak_1534	658	301.33	3.73532	66
chr1	27306818	27308522	peak_1535	1000	3598.16	9.25436	244
chr1	27309118	27309491	peak_1536	583	217.585	4.32944	279
chr1	27312154	27312408	peak_1537	1000	809.609	6.88954	159
chr1	27339742	27339883	peak_1538	1000	253.143	4.97367	77
chr1	27365162	27365528	peak_1539	1000	783.501	5.4595	152
chr1	27375136	27375707	peak_1540	1000	757.034	6.73399	390
chr1	27375812	27376300	peak_1541	1000	578.904	4.67119	258
chr1	27419975	27420219	peak_1542	1000	319.023	4.22584	162
chr1	27431344	27431807	peak_1543	616	285.111	3.69408	69
chr1	27432257	27432756	peak_1544	1000	632.357	5.80903	121
chr1	27454974	27455127	peak_1545	1000	244.063	4.67512	46
chr1	27455625	27455821	peak_1546	1000	345.788	5.21598	98
chr1	27458756	27459300	peak_1547	1000	1042.31	7.31578	410
chr1	27467661	27468161	peak_1548	413	206.292	3.65438	333
chr1	27478846	27479153	peak_1549	860	264.003	4.07792	86
chr1	27604611	27605004	peak_1550	1000	578.51	5.97317	192
chr1	27605258	27605581	peak_1551	1000	410.712	5.05105	125
chr1	27606574	27606746	peak_1552	1000	299.354	4.97446	102
chr1	27652099	27652727	peak_1553	671	421.7	4.42673	114
chr1	27659323	27659729	peak_1554	1000	665.734	5.8136	63
chr1	27723934	27726004	peak_1555	1000	3131.38	8.76597	889
chr1	27732376	27732587	peak_1556	1000	527.237	6.46665	86
chr1	27750389	27750791	peak_1557	562	226.103	3.60909	90
chr1	27793019	27793580	peak_1558	1000	1026.83	5.85119	332
chr1	27816203	27816488	peak_1559	1000	568.587	5.17585	197
chr1	27903191	27903967	peak_1560	1000	1576.93	5.77896	514
chr1	27943932	27944224	peak_1561	732	213.864	4.5119	204
chr1	27945492	27946743	peak_1562	1000	2849.9	8.10797	477
chr1	27946999	27947560	peak_1563	441	247.222	3.17958	237
chr1	27948033	27948450	peak_1564	762	317.775	4.44902	120
chr1	27957234	27957505	peak_1565	1000	697.942	6.65353	175
chr1	27957630	27958341	peak_1566	350	248.579	3.63774	620
chr1	27959721	27960212	peak_1567	1000	1182.59	8.1067	277
chr1	28016531	28016959	peak_1568	600	256.8	4.00745	330
chr1	28017085	28017567	peak_1569	558	269.137	4.10519	404
chr1	28022055	28022491	peak_1570	1000	581.436	6.01579	286
chr1	28022615	28024243	peak_1571	1000	1778.79	6.933	797
chr1	28024357	28024963	peak_1572	845	512.166	4.69914	515
chr1	28025066	28026121	peak_1573	1000	1357.5	4.69503	221
chr1	28026343	28027778	peak_1574	1000	3077.45	7.94372	1198
chr1	28030555	28031134	peak_1575	599	347.097	3.67447	149
chr1	28031489	28031770	peak_1576	1000	599.745	5.56607	85
chr1	28033251	28033628	peak_1577	804	303.004	3.73363	319
chr1	28033755	28034530	peak_1578	918	711.514	4.14317	249
chr1	28036929	28037286	peak_1579	570	203.468	3.65317	252
chr1	28037413	28038349	peak_1580	850	795.582	5.06126	597
chr1	28111639	28111829	peak_1581	1000	314.196	5.40079	95
chr1	28112450	28113176	peak_1582	492	357.2	3.82611	70
chr1	28113315	28114504	peak_1583	1000	2094.18	6.18596	827
chr1	28114703	28114834	peak_1584	1000	332.493	5.67497	69
chr1	28115489	28115840	peak_1585	1000	541.896	4.73279	77
chr1	28115975	28116688	peak_1586	901	642.224	4.78998	210
chr1	28116824	28117450	peak_1587	771	482.817	4.85231	74
chr1	28118655	28118929	peak_1588	734	201.022	4.25217	47
chr1	28119829	28121299	peak_1589	689	1012.88	4.77672	1163
chr1	28121610	28122121	peak_1590	982	501.599	5.10379	99
chr1	28127257	28127506	peak_1591	1000	627.932	5.80473	158
chr1	28166843	28167461	peak_1592	1000	1306.18	8.60875	441
chr1	28173381	28173501	peak_1593	1000	208.038	4.58943	29
chr1	28222428	28223725	peak_1594	1000	1310.84	5.55964	767
chr1	28325586	28325984	peak_1595	1000	867.667	7.46518	225
chr1	28333606	28333834	peak_1596	1000	273.997	4.32655	158
chr1	28334681	28335004	peak_1597	828	267.58	4.51441	254
chr1	28335197	28335724	peak_1598	1000	847.716	5.58809	219
chr1	28339438	28339699	peak_1599	1000	279.431	4.34502	165
chr1	28342049	28342517	peak_1600	616	288.47	3.88168	229
chr1	28378539	28378813	peak_1601	890	243.885	4.0612	115
chr1	28381562	28383330	peak_1602	679	1200.93	5.32234	1322
chr1	28388295	28388620	peak_1603	1000	951.157	6.527	176
chr1	28406458	28407684	peak_1604	1000	2521.64	7.8593	255
chr1	28411779	28412492	peak_1605	395	281.983	3.46539	89
chr1	28413071	28413511	peak_1606	863	379.521	4.11013	128
chr1	28413785	28414537	peak_1607	782	588.302	5.20089	476
chr1	28421150	28421677	peak_1608	1000	1842.64	8.82059	198
chr1	28533435	28534417	peak_1609	1000	1076.96	8.69596	98
chr1	28546582	28546841	peak_1610	816	211.428	3.6678	95
chr1	28550538	28552152	peak_1611	1000	2821.04	6.82618	1169
chr1	28558151	28558526	peak_1612	590	221.422	3.50961	166
chr1	28558739	28559158	peak_1613	860	360.219	4.20897	269
chr1	28559572	28560213	peak_1614	1000	975.002	5.55231	438
chr1	28582166	28582399	peak_1615	1000	277.301	4.60799	161
chr1	28641162	28641785	peak_1616	1000	637.651	5.23984	381
chr1	28646574	28647716	peak_1617	1000	1403.82	5.34278	813
chr1	28648354	28649848	peak_1618	1000	2403.13	5.39034	767
chr1	28652143	28653379	peak_1619	1000	1842.93	5.40641	865
chr1	28654360	28656029	peak_1620	1000	2990.34	6.51456	896
chr1	28656882	28657028	peak_1621	1000	203.968	4.1531	110
chr1	28657527	28657745	peak_1622	998	217.461	4.31169	168
chr1	28657999	28658113	peak_1623	1000	272.443	4.96842	52
chr1	28658771	28659805	peak_1624	774	800.589	4.47281	813
chr1	28659970	28660946	peak_1625	1000	1872.48	6.00491	421
chr1	28738445	28738953	peak_1626	460	233.461	4.28395	99
chr1	28739276	28739579	peak_1627	845	255.985	3.80287	131
chr1	28740591	28740814	peak_1628	1000	403.747	5.0731	57
chr1	28741108	28750531	peak_1629	1000	31420.5	10.9999	1102
chr1	28751282	28751600	peak_1630	1000	363.379	4.44416	227
chr1	28751840	28752145	peak_1631	1000	388.869	5.08965	218
chr1	28778254	28779103	peak_1632	1000	1003.66	6.05295	585
chr1	28785592	28786033	peak_1633	561	247.277	3.85895	94
chr1	28786201	28786921	peak_1634	1000	858.422	5.46818	670
chr1	28832213	28833493	peak_1635	1000	3339.28	9.22651	456
chr1	28836448	28836633	peak_1636	1000	311.228	5.22018	97
chr1	28837183	28837600	peak_1637	986	411.2	5.73687	269
chr1	28838285	28838972	peak_1638	1000	871.81	4.98895	256
chr1	28854260	28854839	peak_1639	1000	1297.47	8.80033	181
chr1	28907079	28907953	peak_1640	864	755.548	4.70453	283
chr1	28908150	28908412	peak_1641	1000	628.25	5.47692	61
chr1	28908584	28909435	peak_1642	1000	1597.89	7.36033	186
chr1	28909554	28910594	peak_1643	1000	3241.46	9.55247	665
chr1	28911266	28912832	peak_1644	1000	4894.84	10.1679	1094
chr1	28938789	28939116	peak_1645	1000	653.031	6.16832	143
chr1	28940573	28940844	peak_1646	1000	429.156	6.33175	95
chr1	29029078	29030292	peak_1647	1000	3194.26	8.25209	424
chr1	29035880	29036147	peak_1648	1000	307.918	4.46807	64
chr1	29040998	29041530	peak_1649	960	510.938	4.97742	434
chr1	29047594	29048134	peak_1650	1000	630.413	5.30702	99
chr1	29048320	29049110	peak_1651	1000	1733.56	6.84266	644
chr1	29050571	29051440	peak_1652	1000	994.924	6.80397	308
chr1	29090531	29090875	peak_1653	1000	463.122	5.59879	246
chr1	29130146	29130315	peak_1654	1000	284.187	4.86768	70
chr1	29130798	29131105	peak_1655	1000	458.025	4.81414	131
chr1	29154668	29155092	peak_1656	561	237.734	4.14317	205
chr1	29164669	29166253	peak_1657	1000	3220.68	8.28276	1083
chr1	29227975	29228176	peak_1658	1000	463.91	6.00401	105
chr1	29228677	29229024	peak_1659	1000	1509.68	8.88886	194
chr1	29230807	29231444	peak_1660	1000	1060.72	6.55273	125
chr1	29235820	29236086	peak_1661	970	257.988	3.65244	221
chr1	29243348	29243626	peak_1662	783	217.579	4.18691	60
chr1	29287844	29288525	peak_1663	824	561.436	5.28869	349
chr1	29288641	29290098	peak_1664	865	1260.26	5.15444	1368
chr1	29300284	29300629	peak_1665	1000	701.2	5.71657	210
chr1	29310784	29311472	peak_1666	1000	1229.79	7.34035	466
chr1	29338466	29338606	peak_1667	1000	207.454	4.39042	66
chr1	29338868	29339421	peak_1668	1000	1320.43	9.14276	388
chr1	29340169	29341467	peak_1669	1000	3467.34	10.7481	218
chr1	29356048	29356867	peak_1670	1000	1730.64	6.26762	324
chr1	29357008	29358416	peak_1671	1000	2436.08	6.63989	773
chr1	29426484	29427296	peak_1672	815	661.603	5.33322	486
chr1	29438909	29439173	peak_1673	1000	335.158	4.43406	213
chr1	29467143	29467422	peak_1674	917	255.806	4.21496	198
chr1	29538449	29538607	peak_1675	1000	268.155	4.76918	87
chr1	29599834	29600335	peak_1676	735	368.31	3.29755	295
chr1	29630526	29630719	peak_1677	1000	266.684	4.04621	109
chr1	29639026	29639912	peak_1678	1000	1366.68	5.82539	114
chr1	29644035	29645269	peak_1679	917	1131.39	5.55964	1043
chr1	29645484	29646621	peak_1680	1000	2123.46	8.05332	408
chr1	29667939	29668507	peak_1681	1000	682.197	5.69091	383
chr1	29708507	29708830	peak_1682	1000	536.486	5.08784	110
chr1	29714242	29714548	peak_1683	1000	457.572	4.58002	218
chr1	29756150	29756416	peak_1684	1000	345.2	3.98173	174
chr1	29757256	29757666	peak_1685	1000	1357.08	9.42563	284
chr1	29757780	29758690	peak_1686	1000	966.993	5.66153	744
chr1	29758795	29760185	peak_1687	1000	2301.36	6.63725	935
chr1	29760390	29760867	peak_1688	700	334.076	4.3572	428
chr1	29761008	29761475	peak_1689	606	283.139	3.48959	392
chr1	29777530	29778374	peak_1690	1000	1610.45	7.37298	451
chr1	29795654	29797750	peak_1691	1000	3537.72	7.46983	228
chr1	29799523	29799844	peak_1692	1000	331.361	4.32781	47
chr1	29800087	29800826	peak_1693	1000	1797.53	8.01572	293
chr1	29808771	29809745	peak_1694	1000	2147	6.77207	526
chr1	29816250	29816417	peak_1695	1000	306.143	5.07122	77
chr1	29940014	29940234	peak_1696	943	207.36	3.38554	7
chr1	29940352	29940948	peak_1697	817	487.183	4.56251	247
chr1	29973188	29973806	peak_1698	875	540.87	4.82278	276
chr1	30024134	30024391	peak_1699	1000	260.526	4.85189	58
chr1	30029823	30030264	peak_1700	1000	1279.19	8.72176	292
chr1	30031494	30031878	peak_1701	1000	674.993	5.80364	296
chr1	30086960	30087298	peak_1702	1000	1304.82	8.60036	152
chr1	30087916	30088187	peak_1703	1000	812.531	7.06952	125
chr1	30139034	30139514	peak_1704	1000	501.279	4.5916	366
chr1	30139972	30140448	peak_1705	547	260.385	3.78025	103
chr1	30140622	30141880	peak_1706	774	974.062	5.40933	273
chr1	30265277	30265539	peak_1707	1000	328.943	4.58112	98
chr1	30272511	30272919	peak_1708	1000	593.84	5.37548	168
chr1	30275860	30276947	peak_1709	1000	2310.52	7.27975	1026
chr1	30317910	30318100	peak_1710	1000	406.832	5.47982	97
chr1	30354341	30354691	peak_1711	820	286.983	3.73363	61
chr1	30355073	30355435	peak_1712	1000	806.68	8.29133	122
chr1	30355725	30356095	peak_1713	1000	1432.56	7.8805	280
chr1	30358915	30359715	peak_1714	1000	1200.15	6.15765	588
chr1	30360255	30360854	peak_1715	1000	1835.18	7.98382	312
chr1	30361046	30361342	peak_1716	1000	335.501	4.9014	58
chr1	30386791	30386983	peak_1717	1000	284.847	4.64488	112
chr1	30457150	30458015	peak_1718	1000	2610.86	9.99801	469
chr1	30458263	30458489	peak_1719	1000	544.76	6.0465	146
chr1	30489415	30490368	peak_1720	822	783.3	4.39405	733
chr1	30492483	30493014	peak_1721	665	352.86	3.9685	274
chr1	30501470	30501755	peak_1722	1000	294.853	4.22547	195
chr1	30527195	30527829	peak_1723	1000	884.211	5.42782	495
chr1	30530451	30531933	peak_1724	775	1148.55	4.34873	125
chr1	30532035	30532824	peak_1725	1000	857.481	4.71025	602
chr1	30534642	30535688	peak_1726	1000	1238.4	5.1016	505
chr1	30535820	30536337	peak_1727	953	492.637	5.13657	415
chr1	30536788	30537252	peak_1728	1000	1816.71	9.97552	192
chr1	30611642	30611977	peak_1729	1000	988.609	7.58041	182
chr1	30612154	30612339	peak_1730	1000	320.83	5.17454	98
chr1	30612576	30612924	peak_1731	1000	852.889	6.1703	245
chr1	30672885	30673111	peak_1732	1000	257.285	4.64012	129
chr1	30674955	30675583	peak_1733	820	514.775	4.30697	154
chr1	30677510	30678091	peak_1734	415	240.975	3.3406	414
chr1	30678258	30680271	peak_1735	1000	2195.68	6.51071	838
chr1	30685509	30685877	peak_1736	1000	784.222	5.28697	96
chr1	30758894	30759140	peak_1737	938	230.849	3.99104	164
chr1	30771465	30772196	peak_1738	1000	7099.22	23.3887	440
chr1	30772322	30772562	peak_1739	1000	2025.48	18.6784	73
chr1	30777393	30778328	peak_1740	640	598.665	5.02496	795
chr1	30782103	30782331	peak_1741	1000	2355.1	14.1691	78
chr1	30828061	30828323	peak_1742	1000	265.507	4.7071	187
chr1	30859890	30860769	peak_1743	1000	1429.59	7.2554	284
chr1	30865808	30867050	peak_1744	1000	2621.4	7.94031	924
chr1	30867653	30870292	peak_1745	1000	6255.28	10.5405	1186
chr1	30888091	30888733	peak_1746	1000	1208.41	5.73705	336
chr1	30889194	30889411	peak_1747	1000	237.123	4.30982	142
chr1	30907416	30908517	peak_1748	607	668.464	4.00901	631
chr1	30909250	30909667	peak_1749	793	330.598	4.6757	301
chr1	30909773	30910053	peak_1750	1000	826.612	7.25743	98
chr1	30910155	30910713	peak_1751	1000	835.319	5.90286	436
chr1	30912050	30912588	peak_1752	1000	732.246	6.86951	307
chr1	30913834	30914673	peak_1753	876	734.781	3.95045	190
chr1	30936355	30936724	peak_1754	1000	1501.52	8.12354	220
chr1	31018737	31019052	peak_1755	959	302.146	3.94944	168
chr1	31045991	31046526	peak_1756	466	249.059	3.56891	235
chr1	31048319	31048829	peak_1757	1000	561.131	4.64404	430
chr1	31050023	31050563	peak_1758	1000	1679.57	7.36354	287
chr1	31050997	31051336	peak_1759	771	261.447	3.51197	279
chr1	31058423	31058899	peak_1760	1000	501.416	4.67396	401
chr1	31059462	31059902	peak_1761	1000	612.277	4.93514	69
chr1	31060294	31060771	peak_1762	1000	1336.82	6.15207	290
chr1	31073587	31074347	peak_1763	783	594.776	4.17945	75
chr1	31074775	31075022	peak_1764	924	228.237	4.4823	95
chr1	31075245	31075845	peak_1765	1000	624.372	5.68706	189
chr1	31076205	31077423	peak_1766	1000	1892.94	7.27479	959
chr1	31077531	31079430	peak_1767	1000	2194.32	6.09611	1173
chr1	31083548	31083775	peak_1768	999	226.796	4.42872	140
chr1	31091843	31092188	peak_1769	619	213.706	3.7689	137
chr1	31096479	31096610	peak_1770	1000	250.898	4.77724	59
chr1	31104516	31104909	peak_1771	1000	517.952	5.49612	93
chr1	31146488	31147122	peak_1772	1000	633.78	4.69503	247
chr1	31228730	31228914	peak_1773	1000	207.216	3.96862	96
chr1	31232526	31232779	peak_1774	1000	255.348	4.41294	63
chr1	31265319	31265534	peak_1775	1000	235.612	4.38761	47
chr1	31269900	31270262	peak_1776	1000	473.715	4.90653	137
chr1	31396284	31396850	peak_1777	473	267.661	3.73897	496
chr1	31398465	31398713	peak_1778	988	245.004	4.20042	63
chr1	31398947	31399338	peak_1779	567	221.744	3.5467	23
chr1	31401565	31402562	peak_1780	1000	6308.68	13.2575	551
chr1	31412189	31412418	peak_1781	1000	451.91	5.12653	41
chr1	31416767	31417382	peak_1782	1000	2522.35	9.82304	366
chr1	31417634	31419257	peak_1783	1000	3705.31	8.07292	410
chr1	31419359	31420289	peak_1784	950	883.559	4.76549	465
chr1	31420565	31421060	peak_1785	1000	887.547	6.64612	307
chr1	31444319	31445392	peak_1786	664	712.193	4.06474	736
chr1	31447113	31447362	peak_1787	1000	427.2	5.47984	164
chr1	31482589	31482972	peak_1788	762	291.886	4.0904	230
chr1	31544903	31545267	peak_1789	1000	1361.31	8.24416	205
chr1	31545510	31546076	peak_1790	816	461.933	4.3976	160
chr1	31552048	31552387	peak_1791	654	221.683	3.56294	182
chr1	31552730	31553629	peak_1792	1000	1659.49	6.55332	520
chr1	31553851	31554472	peak_1793	1000	636.425	4.82273	435
chr1	31554714	31555916	peak_1794	1000	1644.34	7.01337	567
chr1	31558505	31558849	peak_1795	643	221.179	4.09425	183
chr1	31559533	31559957	peak_1796	490	207.701	3.5544	143
chr1	31561039	31561573	peak_1797	381	203.68	3.53367	248
chr1	31562900	31563533	peak_1798	621	393.235	3.35424	465
chr1	31566755	31567906	peak_1799	1000	2886.9	9.6452	802
chr1	31568024	31569630	peak_1800	1000	2207.4	10.0051	172
chr1	31579524	31579741	peak_1801	1000	314.818	4.76009	89
chr1	31599611	31599968	peak_1802	845	301.685	4.32667	262
chr1	31600075	31600475	peak_1803	1000	895.234	6.19747	186
chr1	31601092	31601494	peak_1804	1000	406.869	4.7704	240
chr1	31605307	31607308	peak_1805	1000	2540.41	6.7234	1778
chr1	31608581	31609301	peak_1806	1000	3365.46	10.1194	153
chr1	31634929	31635229	peak_1807	1000	787.173	6.39072	125
chr1	31635888	31636279	peak_1808	1000	718.683	7.00439	90
chr1	31659982	31660293	peak_1809	696	216.501	3.96961	218
chr1	31761828	31762264	peak_1810	1000	551.606	5.03227	75
chr1	31827832	31828030	peak_1811	1000	263.076	4.32398	112
chr1	31840313	31841101	peak_1812	1000	2291.24	8.79477	688
chr1	31841702	31842276	peak_1813	1000	765.886	5.68898	175
chr1	31849837	31851411	peak_1814	1000	4112.21	7.86392	925
chr1	31854001	31854411	peak_1815	877	359.564	4.68736	187
chr1	31966978	31967371	peak_1816	696	273.413	3.49731	266
chr1	31967663	31968116	peak_1817	1000	906.493	5.90308	189
chr1	31997278	31997656	peak_1818	1000	380.313	4.78678	282
chr1	32000659	32001261	peak_1819	1000	944.354	5.93592	291
chr1	32001798	32002904	peak_1820	1000	2811.13	7.53152	347
chr1	32034969	32036029	peak_1821	1000	1411.25	6.20947	403
chr1	32038790	32039878	peak_1822	1000	1997.69	7.5613	712
chr1	32040620	32040917	peak_1823	692	205.47	3.54207	244
chr1	32100485	32101081	peak_1824	950	566.284	5.03866	394
chr1	32101190	32101453	peak_1825	1000	436.317	5.55451	86
chr1	32104525	32105533	peak_1826	1000	1301.94	4.89936	181
chr1	32108360	32108706	peak_1827	1000	501.497	5.53857	255
chr1	32111515	32111904	peak_1828	1000	464.788	4.65255	321
chr1	32166741	32167005	peak_1829	822	217.118	3.7485	46
chr1	32224372	32224801	peak_1830	1000	828.073	6.48128	156
chr1	32344760	32345171	peak_1831	508	208.65	3.29677	361
chr1	32399228	32401467	peak_1832	891	1993.85	8.09845	2030
chr1	32405839	32406328	peak_1833	1000	1669.94	9.22269	179
chr1	32424071	32424434	peak_1834	610	221.604	3.77473	58
chr1	32441024	32441624	peak_1835	916	549.548	4.89936	88
chr1	32445296	32445782	peak_1836	842	409.451	4.4954	400
chr1	32451982	32452680	peak_1837	1000	705.578	4.81414	400
chr1	32452861	32452975	peak_1838	1000	206.942	4.39884	64
chr1	32453127	32454070	peak_1839	1000	1073.95	5.20005	198
chr1	32457625	32458728	peak_1840	1000	1666.23	7.48843	91
chr1	32464189	32464888	peak_1841	1000	1156.82	6.70076	144
chr1	32465615	32465801	peak_1842	1000	219.058	4.05662	105
chr1	32484951	32485387	peak_1843	1000	538.495	5.55084	156
chr1	32494288	32494913	peak_1844	933	582.906	4.71572	181
chr1	32530098	32530421	peak_1845	640	206.603	3.44356	245
chr1	32541997	32542529	peak_1846	1000	804.463	7.17739	407
chr1	32544781	32545063	peak_1847	1000	455.399	5.12608	58
chr1	32561085	32561312	peak_1848	1000	319.603	4.75728	139
chr1	32562590	32563215	peak_1849	888	555.092	5.67858	173
chr1	32563339	32563583	peak_1850	1000	781.279	7.35047	145
chr1	32651073	32652602	peak_1851	1000	12982.3	27.4814	1338
chr1	32652827	32653531	peak_1852	1000	6453.87	17.2051	522
chr1	32653834	32654418	peak_1853	1000	2568.51	11.183	95
chr1	32658179	32658363	peak_1854	1000	447.338	6.27323	69
chr1	32658601	32659239	peak_1855	1000	1225.13	6.21502	207
chr1	32661085	32661472	peak_1856	760	294.107	4.25935	98
chr1	32679030	32679342	peak_1857	935	291.728	4.03678	223
chr1	32680332	32680535	peak_1858	1000	459.152	6.25144	105
chr1	32680967	32681395	peak_1859	1000	568.144	6.63658	205
chr1	32683372	32683619	peak_1860	1000	523.19	5.76198	135
chr1	32728427	32728615	peak_1861	1000	248.116	4.49158	97
chr1	32736109	32736407	peak_1862	1000	477.471	5.38222	94
chr1	32736539	32736755	peak_1863	1000	377.926	4.93225	124
chr1	32737257	32737557	peak_1864	711	213.443	3.5425	247
chr1	32741789	32743350	peak_1865	1000	3186.67	8.35905	761
chr1	32785529	32786373	peak_1866	1000	1177.93	6.90877	652
chr1	32787027	32787723	peak_1867	659	458.752	4.13924	597
chr1	32802403	32802653	peak_1868	1000	401.592	5.18555	97
chr1	32810565	32810849	peak_1869	1000	601.692	5.53769	141
chr1	32811628	32812057	peak_1870	1000	687.738	6.01246	339
chr1	32819515	32820451	peak_1871	1000	996.627	5.63201	831
chr1	32820611	32820962	peak_1872	1000	864.38	7.15133	160
chr1	32821537	32821877	peak_1873	660	224.564	4.06034	260
chr1	32822055	32822267	peak_1874	1000	295.987	4.73512	168
chr1	32825345	32825597	peak_1875	1000	416.272	4.78098	171
chr1	32884656	32884991	peak_1876	849	284.493	4.34585	243
chr1	32885117	32885605	peak_1877	958	467.36	4.97048	190
chr1	32954726	32954959	peak_1878	1000	508.456	5.81757	142
chr1	32959787	32960041	peak_1879	1000	538.731	5.93432	129
chr1	32975628	32975733	peak_1880	1000	222.883	4.57672	17
chr1	32978733	32979088	peak_1881	633	224.606	3.4437	92
chr1	33046365	33046991	peak_1882	1000	640.143	5.15719	224
chr1	33047593	33048328	peak_1883	1000	2037.81	7.5881	233
chr1	33048676	33048923	peak_1884	1000	391.622	5.27278	87
chr1	33108944	33109267	peak_1885	1000	355.69	4.85189	241
chr1	33113345	33114377	peak_1886	620	639.644	4.24602	306
chr1	33115146	33115408	peak_1887	898	235.189	3.78495	50
chr1	33119317	33119784	peak_1888	1000	881.514	7.94559	245
chr1	33120081	33120456	peak_1889	794	297.904	4.73062	143
chr1	33120892	33121262	peak_1890	902	333.809	4.56077	156
chr1	33135310	33135516	peak_1891	1000	261.506	4.55501	144
chr1	33136349	33136694	peak_1892	606	209.004	4.1237	235
chr1	33317939	33318221	peak_1893	805	226.87	4.2607	110
chr1	33324271	33324478	peak_1894	1000	236.804	3.7794	52
chr1	33458502	33459082	peak_1895	1000	796.377	5.8157	501
chr1	33463687	33463900	peak_1896	1000	307.574	4.6961	41
chr1	33469434	33469728	peak_1897	1000	349.669	5.11482	96
chr1	33471085	33471444	peak_1898	1000	1389	8.36064	262
chr1	33511166	33511276	peak_1899	1000	202.627	4.29005	44
chr1	33511399	33512090	peak_1900	1000	758.94	4.65721	596
chr1	33540472	33540919	peak_1901	1000	1330.93	6.93076	285
chr1	33637845	33638029	peak_1902	1000	339.22	5.48202	95
chr1	33645253	33646012	peak_1903	1000	1416.59	6.21847	352
chr1	33647039	33647556	peak_1904	1000	564.206	4.11415	178
chr1	33650630	33651347	peak_1905	1000	863.222	5.27375	433
chr1	33736284	33736696	peak_1906	1000	431.028	4.61315	145
chr1	33750755	33751950	peak_1907	1000	3906.54	9.81634	595
chr1	33759581	33760083	peak_1908	1000	896.334	6.52188	219
chr1	33765425	33765741	peak_1909	1000	752.428	6.38674	205
chr1	33789167	33789504	peak_1910	1000	352.89	5.31567	88
chr1	33835223	33835522	peak_1911	1000	1031.76	7.15426	209
chr1	33858159	33858635	peak_1912	827	393.733	4.42575	240
chr1	33859378	33859557	peak_1913	1000	359.105	5.35721	83
chr1	33882923	33883889	peak_1914	564	545.296	3.88415	216
chr1	33948785	33949071	peak_1915	1000	430.766	5.15215	72
chr1	33979619	33980237	peak_1916	1000	622.233	5.53326	168
chr1	34010505	34011080	peak_1917	1000	1365.94	7.17582	96
chr1	34050633	34051377	peak_1918	1000	1000.96	5.14003	631
chr1	34066413	34067149	peak_1919	591	434.857	4.72939	221
chr1	34068959	34069266	peak_1920	788	241.868	3.95267	97
chr1	34069817	34069957	peak_1921	1000	277.462	5.20012	95
chr1	34070912	34071688	peak_1922	680	527.491	4.05595	631
chr1	34071800	34072428	peak_1923	666	418.265	4.05842	313
chr1	34111915	34113274	peak_1924	1000	2229.68	6.59368	1043
chr1	34117976	34118166	peak_1925	1000	223.024	4.26464	62
chr1	34119319	34119577	peak_1926	998	257.412	3.81842	60
chr1	34135874	34136183	peak_1927	1000	346.353	4.69793	88
chr1	34139167	34139719	peak_1928	1000	1198.26	6.01758	233
chr1	34139858	34140602	peak_1929	659	490.286	4.49464	472
chr1	34207658	34208016	peak_1930	1000	385.176	4.12872	122
chr1	34281642	34282528	peak_1931	1000	1248.07	6.38215	281
chr1	34292678	34293120	peak_1932	486	214.87	4.01895	76
chr1	34300209	34301024	peak_1933	1000	1205.47	8.03078	642
chr1	34358987	34359617	peak_1934	1000	675.05	5.2459	566
chr1	34380001	34381141	peak_1935	938	1068.99	6.53566	818
chr1	34388002	34388230	peak_1936	1000	298.39	4.26929	92
chr1	34391625	34392260	peak_1937	1000	682.857	6.52596	249
chr1	34485795	34486888	peak_1938	1000	2144.69	6.60497	777
chr1	34490947	34492050	peak_1939	1000	1472.55	5.54774	497
chr1	34492169	34492775	peak_1940	1000	615.825	4.3087	253
chr1	34493636	34494017	peak_1941	1000	861.814	5.75761	317
chr1	34495166	34495559	peak_1942	1000	491.749	4.46001	266
chr1	34495813	34496454	peak_1943	1000	831.991	5.20833	446
chr1	34497089	34497207	peak_1944	1000	373.212	6.24722	70
chr1	34507151	34507418	peak_1945	1000	331.632	4.5433	183
chr1	34510113	34510875	peak_1946	510	388.891	3.64631	721
chr1	34511394	34511913	peak_1947	744	386.166	4.32995	87
chr1	34512466	34512836	peak_1948	1000	761.86	6.0915	284
chr1	34585068	34585604	peak_1949	443	237.451	3.35647	301
chr1	34585827	34586225	peak_1950	956	380.596	4.41294	304
chr1	34590048	34590408	peak_1951	835	300.549	4.7962	329
chr1	34616397	34616974	peak_1952	1000	1136.84	6.66997	343
chr1	34641717	34642066	peak_1953	1000	356.34	5.04935	201
chr1	34678877	34679438	peak_1954	1000	1191.11	8.25287	165
chr1	34693101	34693291	peak_1955	1000	214.989	4.3976	95
chr1	34768011	34768166	peak_1956	1000	203.746	4.25834	91
chr1	34789675	34789923	peak_1957	827	205.122	3.57439	245
chr1	34793425	34793813	peak_1958	959	371.907	4.71791	168
chr1	34793971	34794350	peak_1959	1000	380.505	4.96678	226
chr1	34796250	34796838	peak_1960	1000	786.867	5.13295	265
chr1	34894304	34896137	peak_1961	1000	6050.33	12.2242	1369
chr1	34964165	34964814	peak_1962	410	266.159	3.13327	61
chr1	34965185	34965933	peak_1963	1000	1997.41	8.92791	237
chr1	34966134	34966396	peak_1964	874	229.113	3.87822	144
chr1	34968986	34969615	peak_1965	1000	842.181	6.03257	207
chr1	34970085	34970856	peak_1966	643	495.482	3.79409	163
chr1	34971051	34972534	peak_1967	1000	4670.85	11.5263	503
chr1	34972644	34972792	peak_1968	1000	300.296	4.96678	40
chr1	34973032	34973938	peak_1969	1000	1019.28	5.04237	407
chr1	34974107	34975852	peak_1970	1000	2873.09	6.44553	487
chr1	34978436	34978762	peak_1971	1000	745.326	6.70615	213
chr1	35041006	35041293	peak_1972	724	207.796	3.68796	200
chr1	35041636	35042227	peak_1973	1000	684.804	5.12842	349
chr1	35042532	35043913	peak_1974	622	858.364	4.40261	340
chr1	35044591	35045559	peak_1975	1000	1295.71	5.5054	599
chr1	35045720	35046232	peak_1976	1000	689.343	5.76234	331
chr1	35048245	35051090	peak_1977	1000	8850.46	12.0467	2448
chr1	35051202	35051587	peak_1978	787	302.843	4.96338	115
chr1	35051867	35052764	peak_1979	985	883.516	4.30791	679
chr1	35052943	35053192	peak_1980	1000	251.291	4.45752	166
chr1	35053357	35054320	peak_1981	1000	2350.82	7.22969	177
chr1	35055421	35055963	peak_1982	1000	656.292	5.06351	431
chr1	35056152	35056371	peak_1983	1000	243.547	4.14503	67
chr1	35056546	35056995	peak_1984	1000	504.405	4.51276	74
chr1	35057120	35057605	peak_1985	1000	690.514	5.93033	51
chr1	35151055	35151807	peak_1986	1000	2883.88	11.5758	296
chr1	35152388	35152900	peak_1987	542	277.681	3.56588	434
chr1	35160170	35161305	peak_1988	396	449.054	4.727	852
chr1	35161984	35162654	peak_1989	557	372.954	4.49406	582
chr1	35162779	35163709	peak_1990	530	492.653	3.95664	681
chr1	35170003	35170402	peak_1991	926	369.428	4.39232	194
chr1	35170995	35171682	peak_1992	295	202.848	3.27461	177
chr1	35172111	35173216	peak_1993	1000	1575.74	5.78627	592
chr1	35174322	35174619	peak_1994	700	207.995	3.64874	59
chr1	35197784	35198040	peak_1995	1000	378.94	4.80225	158
chr1	35241896	35242165	peak_1996	1000	403.342	6.13116	91
chr1	35242284	35242831	peak_1997	755	413.141	4.01697	217
[truncated: 131,376 more rows]

## Sheet: Petal
Chromosome	Chr_Start	Chr_End	Name	Score	Signal_Value	P_Value (-log10)	Summit_Position
chr1	215464	215813	peak_0	732	255.373	3.76159	251
chr1	593809	594530	peak_1	357	257.12	3.39512	628
chr1	681070	682005	peak_2	548	512.309	3.58394	664
chr1	715683	716014	peak_3	1000	350.636	4.63949	154
chr1	1265271	1265557	peak_4	1000	363.152	4.6404	195
chr1	1495413	1495876	peak_5	572	264.898	3.94168	97
chr1	2272660	2273135	peak_6	740	351.318	4.2705	191
chr1	2482459	2483078	peak_7	348	215.706	3.32613	395
chr1	2945423	2945942	peak_8	600	311.588	3.78084	103
chr1	3085044	3086351	peak_9	1000	46415.4	49.2041	508
chr1	4136936	4137799	peak_10	494	426.306	3.27005	260
chr1	4192075	4192397	peak_11	633	203.871	3.76742	94
chr1	4471992	4472674	peak_12	802	546.815	5.02254	330
chr1	4477579	4477972	peak_13	894	351.298	4.4579	217
chr1	4829120	4829521	peak_14	526	210.974	3.70815	93
chr1	5642452	5643418	peak_15	1000	1069.08	4.53127	650
chr1	5646099	5647678	peak_16	654	1032.68	4.25425	1043
chr1	5647845	5648428	peak_17	681	397.234	3.88449	128
chr1	5660376	5660819	peak_18	469	207.765	3.29982	193
chr1	5661162	5661538	peak_19	565	212.541	3.4217	117
chr1	6355060	6356014	peak_20	324	308.849	3.42509	72
chr1	6764182	6764634	peak_21	539	243.764	3.33905	135
chr1	7377035	7377387	peak_22	818	287.778	3.57695	143
chr1	7470850	7471296	peak_23	681	303.722	4.30947	71
chr1	8663706	8663882	peak_24	1000	1397.77	10.4949	164
chr1	8827581	8827968	peak_25	714	276.343	3.67993	95
chr1	9879054	9879520	peak_26	496	231.361	3.27503	170
chr1	9894722	9895454	peak_27	406	297.376	3.27532	355
chr1	9984195	9984656	peak_28	552	254.695	3.55757	246
chr1	10248893	10249746	peak_29	486	414.467	3.41641	425
chr1	10253997	10254490	peak_30	568	280.207	3.50592	113
chr1	10261604	10262180	peak_31	565	325.587	3.50008	301
chr1	10369155	10369564	peak_32	496	203.039	3.2385	189
chr1	10786907	10787299	peak_33	1000	6843.19	27.8336	92
chr1	11089442	11089772	peak_34	1000	486.31	4.56259	243
chr1	11664733	11665266	peak_35	711	378.705	4.44413	190
chr1	11791328	11791731	peak_36	633	255.175	4.05329	315
chr1	13264377	13266270	peak_37	910	1722.09	4.44315	324
chr1	13403603	13405020	peak_38	687	972.877	3.98689	984
chr1	13407699	13409021	peak_39	433	573.081	3.85445	710
chr1	13410869	13411390	peak_40	1000	521.921	4.79966	283
chr1	13412615	13413249	peak_41	597	378.567	3.5811	296
chr1	13417095	13417689	peak_42	387	229.7	3.71267	437
chr1	13452094	13452445	peak_43	703	246.915	3.54044	140
chr1	14148840	14149203	peak_44	633	229.929	3.79401	292
chr1	14149869	14150209	peak_45	588	200.079	3.38927	53
chr1	14412378	14412932	peak_46	1000	1493.71	7.24454	249
chr1	14414469	14414786	peak_47	1000	400.698	4.29508	127
chr1	14415727	14416117	peak_48	1000	657.787	5.4039	155
chr1	14866907	14867407	peak_49	737	368.325	3.9343	342
chr1	14873539	14874210	peak_50	357	239.499	3.90352	162
chr1	14875259	14875726	peak_51	660	308.093	4.1331	70
chr1	14877059	14877358	peak_52	772	230.717	3.60091	50
chr1	14878083	14879840	peak_53	671	1178.15	4.29867	1110
chr1	15310657	15311102	peak_54	556	247.58	3.48451	180
chr1	16030837	16031136	peak_55	877	262.363	3.9668	201
chr1	17281386	17281550	peak_56	1000	654.471	8.15263	79
chr1	17281708	17282350	peak_57	1000	2983.14	14.876	203
chr1	17282869	17283057	peak_58	1000	876.012	7.15803	22
chr1	17283804	17284569	peak_59	1000	915.828	6.36334	494
chr1	17287423	17287932	peak_60	1000	3833.53	16.6372	81
chr1	17288484	17288642	peak_61	1000	301.44	4.23359	119
chr1	17292894	17293278	peak_62	1000	5185.03	21.198	99
chr1	17296144	17296377	peak_63	1000	757.731	6.10446	34
chr1	17316989	17317327	peak_64	1000	1492.72	9.34256	256
chr1	17319730	17320181	peak_65	1000	3890.05	13.4687	351
chr1	17321356	17321715	peak_66	1000	4399.49	19.6783	277
chr1	17325417	17325663	peak_67	1000	620.017	5.48001	28
chr1	17478205	17479564	peak_68	1000	3961.65	8.28006	302
chr1	17616570	17617010	peak_69	547	240.836	3.92955	222
chr1	17617709	17618490	peak_70	499	389.545	3.76271	380
chr1	17678190	17679039	peak_71	893	758.542	4.60183	715
chr1	17721243	17721706	peak_72	1000	630.71	4.92192	219
chr1	17775755	17776351	peak_73	418	249.161	3.25492	279
chr1	17860099	17860652	peak_74	455	251.537	3.54763	329
chr1	18346465	18347720	peak_75	500	627.893	3.78114	919
chr1	18369382	18369948	peak_76	355	200.749	3.20131	80
chr1	18437191	18437705	peak_77	634	325.932	4.29388	188
chr1	18538947	18539805	peak_78	321	275.335	3.38953	380
chr1	18549886	18551200	peak_79	562	738.705	4.00753	1108
chr1	19689428	19690153	peak_80	310	224.408	3.20989	174
chr1	19697424	19697875	peak_81	667	300.926	4.02739	331
chr1	20393501	20394277	peak_82	394	305.451	3.56125	538
chr1	21289354	21291204	peak_83	320	592.093	3.23513	1041
chr1	21771313	21772098	peak_84	372	292.21	3.20227	443
chr1	22126775	22127260	peak_85	417	202.175	3.3191	335
chr1	22129112	22130578	peak_86	1000	2351.23	5.64493	1036
chr1	22418925	22419451	peak_87	511	268.874	3.44787	54
chr1	22818914	22819689	peak_88	289	223.686	4.07758	85
chr1	22821792	22822282	peak_89	447	219.082	3.55938	141
chr1	22822389	22822928	peak_90	583	314.24	3.57253	416
chr1	22937926	22938182	peak_91	807	206.642	4.19221	165
chr1	23083424	23083812	peak_92	716	277.858	3.78099	289
chr1	23159222	23159644	peak_93	497	209.721	3.45892	225
chr1	23185572	23186359	peak_94	1000	895.959	4.51487	512
chr1	23257308	23258425	peak_95	1000	3288.79	7.43763	969
chr1	23295156	23295863	peak_96	1000	965.514	5.0554	366
chr1	23374125	23374488	peak_97	1000	426.463	5.04131	270
chr1	23404079	23404423	peak_98	724	249.149	3.83756	206
chr1	23976207	23976623	peak_99	496	206.515	3.39206	321
chr1	23999097	23999408	peak_100	813	252.832	4.12498	240
chr1	24097990	24098584	peak_101	550	326.48	3.54415	343
chr1	24343402	24343641	peak_102	913	218.218	3.78084	50
chr1	24379667	24380168	peak_103	480	240.675	3.13968	163
chr1	24472612	24473068	peak_104	831	378.831	3.67733	215
chr1	24573006	24573671	peak_105	723	480.944	3.64217	395
chr1	24580049	24580416	peak_106	911	334.363	4.13625	167
chr1	25011673	25011813	peak_107	1000	336.994	4.76974	114
chr1	25402202	25402495	peak_108	1000	350.293	4.4657	180
chr1	26007006	26007660	peak_109	357	233.789	3.08332	283
chr1	26019607	26020126	peak_110	750	389.077	4.60512	111
chr1	26023227	26023815	peak_111	1000	867.641	5.57323	295
chr1	26024202	26024766	peak_112	1000	1067.06	6.92316	423
chr1	26026301	26027064	peak_113	1000	926.527	4.69129	174
chr1	26036680	26037298	peak_114	781	482.687	3.92098	463
chr1	26216845	26217447	peak_115	547	329.086	3.33623	169
chr1	26235896	26236641	peak_116	418	311.613	3.39673	382
chr1	26242816	26243307	peak_117	649	318.597	4.20048	231
chr1	26507341	26507538	peak_118	1000	2070.97	17.9553	98
chr1	26507669	26507904	peak_119	1000	2062.66	15.8345	93
chr1	26508138	26510550	peak_120	1000	36128.3	38.6232	946
chr1	26511410	26513196	peak_121	1000	23422.6	29.5841	975
chr1	26513726	26515033	peak_122	1000	7467.53	14.3923	1054
chr1	26515420	26518318	peak_123	1000	83748	44.3572	1734
chr1	26624137	26624724	peak_124	465	272.722	3.21264	153
chr1	26775885	26776756	peak_125	605	527.238	3.52715	657
chr1	26780117	26780499	peak_126	668	255.356	3.51808	127
chr1	26997452	26997830	peak_127	799	302.048	3.59806	225
chr1	27116153	27116756	peak_128	804	484.612	3.7964	351
chr1	27467076	27468326	peak_129	310	387.2	3.14504	213
chr1	27724342	27725031	peak_130	681	468.903	3.58859	418
chr1	27945903	27946221	peak_131	747	237.635	4.0133	88
chr1	28023315	28023447	peak_132	1000	206.725	4.1407	99
chr1	28025104	28026081	peak_133	385	376.543	3.60331	174
chr1	28027449	28027694	peak_134	929	227.634	3.83046	115
chr1	28327999	28328773	peak_135	293	227.15	2.92604	430
chr1	28408875	28409324	peak_136	551	247.459	3.97146	218
chr1	28533436	28533872	peak_137	679	296.249	3.7776	150
chr1	28536129	28537425	peak_138	1000	1454.55	4.83256	377
chr1	28646671	28647726	peak_139	1000	1386.11	4.88632	703
chr1	28648441	28649787	peak_140	1000	1442.88	4.58691	122
chr1	28652225	28653378	peak_141	1000	1335.4	4.43827	782
chr1	28654401	28655909	peak_142	1000	1847.35	5.26226	883
chr1	28658981	28659422	peak_143	553	243.937	3.80548	287
chr1	28660146	28660782	peak_144	1000	747.365	4.3268	87
chr1	28741612	28743855	peak_145	1000	4734.56	6.45943	591
chr1	28744630	28745478	peak_146	1000	1707.77	5.78274	439
chr1	29340206	29340513	peak_147	740	227.197	3.51203	161
chr1	29777535	29778214	peak_148	502	340.694	3.95012	525
chr1	30535241	30535530	peak_149	854	246.794	3.59232	97
chr1	30771687	30772196	peak_150	1000	6896.21	24.2684	429
chr1	30772322	30772593	peak_151	1000	1029.69	10.7203	87
chr1	30782044	30782330	peak_152	1000	2993.76	17.4097	117
chr1	30860111	30860405	peak_153	933	274.197	3.87632	45
chr1	30909891	30910713	peak_154	487	400.071	4.04606	731
chr1	30985262	30985800	peak_155	479	257.841	3.48105	427
chr1	31567278	31567668	peak_156	748	291.649	3.7587	241
chr1	32651348	32651656	peak_157	1000	679.981	5.79861	128
chr1	32651776	32652144	peak_158	1000	1263.29	8.3186	96
chr1	32652253	32652683	peak_159	1000	1851.79	11.8567	212
chr1	32652831	32653489	peak_160	1000	2017.27	8.94487	523
chr1	32653855	32654101	peak_161	916	225.397	4.38531	74
chr1	32658618	32659054	peak_162	1000	788.651	6.43459	226
chr1	33527675	33528403	peak_163	582	423.353	4.04344	385
chr1	33534739	33535147	peak_164	572	233.457	3.66598	282
chr1	33645299	33646012	peak_165	1000	1636.76	7.38661	312
chr1	33646993	33647556	peak_166	1000	879.541	5.22262	212
chr1	33650635	33651249	peak_167	1000	1005.03	5.65726	432
chr1	33659557	33660252	peak_168	936	650.621	4.22281	116
chr1	33751171	33751953	peak_169	1000	1200.78	5.53339	362
chr1	34139167	34139850	peak_170	461	315.135	3.56698	251
chr1	34895162	34895876	peak_171	1000	1361.27	5.3359	548
chr1	35264702	35265861	peak_172	1000	15215.5	32.3183	379
chr1	35265976	35266812	peak_173	1000	9014.65	19.119	444
chr1	35266952	35267400	peak_174	1000	1388.23	8.87744	108
chr1	35267525	35269678	peak_175	1000	41028.8	31.0602	1310
chr1	35270151	35271327	peak_176	1000	7411.93	18.5973	420
chr1	35431368	35431540	peak_177	1000	251.992	4.5062	84
chr1	35836602	35837158	peak_178	1000	2097.8	9.66285	326
chr1	35894194	35894597	peak_179	1000	490.305	4.99541	201
chr1	35899506	35899948	peak_180	1000	955.117	6.45304	224
chr1	35900117	35902788	peak_181	1000	3619.08	5.83489	192
chr1	35909143	35909595	peak_182	1000	767.488	5.72665	139
chr1	35913690	35914091	peak_183	1000	563.192	5.00077	71
chr1	36005653	36006666	peak_184	506	512.249	3.74619	306
chr1	36475954	36476508	peak_185	529	293.132	3.44106	246
chr1	36476620	36476963	peak_186	859	294.714	3.4308	299
chr1	36478970	36479392	peak_187	640	269.879	3.42869	163
chr1	36619106	36619350	peak_188	1000	280.139	3.88234	72
chr1	36643291	36644044	peak_189	345	259.738	3.83761	698
chr1	36759378	36759752	peak_190	844	315.76	4.0172	238
chr1	37876749	37876998	peak_191	854	212.666	3.93807	157
chr1	37878680	37879392	peak_192	363	258.579	3.72487	164
chr1	37965138	37966013	peak_193	1000	1455.1	5.02642	247
chr1	38514570	38514888	peak_194	1000	4984.79	21.3121	85
chr1	38776875	38777789	peak_195	612	558.954	3.87366	73
chr1	38888575	38888817	peak_196	869	210.187	3.74076	195
chr1	39167632	39167981	peak_197	906	316.034	3.65896	149
chr1	39184274	39185028	peak_198	299	225.372	3.25472	381
chr1	39301835	39302560	peak_199	577	418.022	4.3027	272
chr1	39306542	39307131	peak_200	563	331.387	3.44131	498
chr1	39854620	39855221	peak_201	467	280.377	3.61249	332
chr1	39912812	39913591	peak_202	475	370.22	3.54044	729
chr1	39914045	39914971	peak_203	487	450.98	3.87188	544
chr1	39915107	39916346	peak_204	395	489.271	3.59107	970
chr1	40537078	40537645	peak_205	532	301.891	3.70351	434
chr1	41022865	41023446	peak_206	421	244.316	3.6893	250
chr1	41383694	41384675	peak_207	933	915.485	4.54174	686
chr1	41628566	41629004	peak_208	1000	495.435	4.38201	134
chr1	41637562	41638285	peak_209	452	326.843	3.17452	661
chr1	43130256	43130641	peak_210	601	231.433	3.68944	93
chr1	43259577	43259871	peak_211	1000	616.734	5.53941	203
chr1	43296839	43297481	peak_212	918	589.506	3.68746	534
chr1	43441569	43441934	peak_213	595	217.003	3.42242	284
chr1	43468295	43468591	peak_214	1000	301.727	3.89806	204
chr1	44338604	44338860	peak_215	1000	267.311	4.22383	126
chr1	44680156	44680351	peak_216	1000	372.162	4.98635	76
chr1	44749469	44750345	peak_217	769	673.732	4.10775	473
chr1	45220706	45221459	peak_218	407	306.806	3.57311	66
chr1	45502772	45503806	peak_219	477	492.877	3.95487	249
chr1	46366079	46366565	peak_220	561	272.613	3.955	411
chr1	46367953	46369882	peak_221	1000	2037.9	5.05854	1190
chr1	46389177	46389396	peak_222	956	209.293	3.51088	88
chr1	46390326	46390883	peak_223	531	295.574	3.41061	297
chr1	46394685	46395564	peak_224	565	496.436	3.96332	492
chr1	46395811	46396578	peak_225	330	253.085	3.51088	440
chr1	46947759	46947994	peak_226	1000	310.153	4.59001	86
chr1	47044004	47044217	peak_227	1000	223.135	3.76741	70
chr1	47108019	47108576	peak_228	634	353.017	3.86299	313
chr1	47110200	47110773	peak_229	392	224.831	3.18612	444
chr1	47289454	47289757	peak_230	858	259.901	3.69533	216
chr1	48674794	48675513	peak_231	405	291.462	3.33184	334
chr1	48765860	48766594	peak_232	443	324.969	3.16189	153
chr1	49012114	49012838	peak_233	1000	1624.03	6.6981	87
chr1	49444137	49445207	peak_234	1000	1726.37	4.9685	281
chr1	49811538	49812421	peak_235	382	337.044	3.27503	519
chr1	49974735	49975507	peak_236	543	419.161	3.42236	680
chr1	50596213	50596636	peak_237	1000	455.789	4.14537	258
chr1	51255347	51255746	peak_238	521	207.943	3.95214	328
chr1	51315407	51316140	peak_239	326	239.175	3.24976	316
chr1	51316295	51316695	peak_240	759	303.433	3.97057	218
chr1	51317673	51317902	peak_241	894	204.808	3.32613	160
chr1	51551007	51551426	peak_242	1000	508.12	4.60375	278
chr1	51553840	51554228	peak_243	747	290.026	3.80596	84
chr1	51555354	51555857	peak_244	475	238.778	3.60542	349
chr1	51556121	51556474	peak_245	845	298.282	3.71599	81
chr1	51562334	51563569	peak_246	492	608.157	4.4953	1101
chr1	51569622	51570143	peak_247	695	362.35	3.57253	351
chr1	51577527	51578054	peak_248	532	280.428	3.7781	444
chr1	51579055	51580778	peak_249	791	1363.01	4.93532	695
chr1	51583324	51584092	peak_250	363	279.135	3.48906	627
chr1	51585004	51585558	peak_251	1000	631.32	4.76639	148
chr1	51586373	51587412	peak_252	668	694.168	3.86327	940
chr1	51587514	51589464	peak_253	907	1768.94	5.52423	1321
chr1	51589627	51591579	peak_254	1000	2309.07	6.16285	1074
chr1	51595758	51596529	peak_255	343	264.209	3.23235	391
chr1	51746971	51747143	peak_256	1000	820.458	7.14395	157
chr1	52143015	52143303	peak_257	753	216.724	3.37848	59
chr1	52228352	52229413	peak_258	566	600.184	3.67379	155
chr1	52765743	52766196	peak_259	695	314.872	3.87632	331
chr1	52767324	52767827	peak_260	462	232.221	3.56228	99
chr1	53198091	53198414	peak_261	661	213.409	3.88081	147
chr1	53999316	53999590	peak_262	1000	2359.69	12.9558	211
chr1	54402252	54402569	peak_263	989	313.64	4.13319	89
chr1	54644546	54645575	peak_264	491	505.71	3.56212	593
chr1	54645762	54646404	peak_265	488	313.583	3.82511	86
chr1	54652957	54653660	peak_266	638	448.295	3.60331	477
chr1	54840966	54841536	peak_267	788	449.395	4.3698	275
chr1	54854615	54854903	peak_268	1000	380.691	4.76496	96
chr1	55078562	55079041	peak_269	520	249.16	3.8294	174
chr1	55082170	55082963	peak_270	864	685.512	4.6632	296
chr1	55088780	55089168	peak_271	1000	590.328	5.66347	77
chr1	55091739	55092028	peak_272	1000	365.958	4.11997	203
chr1	55105128	55105771	peak_273	331	212.614	3.21264	244
chr1	55895501	55895846	peak_274	1000	392.979	4.1786	234
chr1	55975757	55975970	peak_275	1000	218.918	3.60745	84
chr1	56251142	56251744	peak_276	485	291.853	3.58775	249
chr1	56721251	56721552	peak_277	1000	311.787	4.39708	212
chr1	56728703	56728927	peak_278	1000	1698.72	10.8673	94
chr1	57450612	57451352	peak_279	315	233.26	2.96905	84
chr1	57491421	57491997	peak_280	447	257.319	3.67712	503
chr1	57507064	57507331	peak_281	1000	350.84	5.18454	76
chr1	57540472	57541020	peak_282	1000	857.036	5.31744	403
chr1	57743473	57744116	peak_283	461	296.549	3.69461	263
chr1	57758566	57759379	peak_284	388	315.486	3.45633	465
chr1	57834944	57835598	peak_285	693	453.068	3.59671	190
chr1	57850928	57851313	peak_286	764	294.085	4.02744	146
chr1	58243149	58243350	peak_287	1000	217.29	4.00753	84
chr1	59022048	59022401	peak_288	578	204.205	3.56207	76
chr1	59908650	59909180	peak_289	534	283.13	4.45804	421
chr1	60067186	60068043	peak_290	1000	1402.34	5.26477	757
chr1	60068148	60069129	peak_291	1000	1676.8	5.97723	148
chr1	60074687	60075376	peak_292	749	515.799	4.26169	245
chr1	60075509	60076334	peak_293	616	508.033	4.28017	572
chr1	60080144	60081347	peak_294	1000	1535.92	6.26264	734
chr1	60081644	60082044	peak_295	1000	539.474	4.71689	151
chr1	60088169	60089040	peak_296	1000	1460.54	6.44726	550
chr1	60089159	60091185	peak_297	1000	2725.89	5.85122	1122
chr1	60095142	60095608	peak_298	1000	471.238	5.13169	309
chr1	60099864	60100469	peak_299	932	564.014	4.36552	193
chr1	60282089	60283221	peak_300	537	608.212	4.05779	780
chr1	60284960	60285461	peak_301	455	228.062	3.69549	207
chr1	61384711	61385442	peak_302	515	376.526	3.48595	644
chr1	61388764	61389456	peak_303	735	508.613	3.7853	594
chr1	61405123	61405504	peak_304	740	281.925	3.98769	267
chr1	61553335	61553942	peak_305	416	252.301	3.31174	331
chr1	61659292	61659964	peak_306	712	478.356	4.20134	429
chr1	61678098	61679199	peak_307	429	472.167	3.3121	502
chr1	62208918	62209127	peak_308	1000	263.877	4.13171	64
chr1	62371371	62372114	peak_309	495	367.414	3.59194	32
chr1	63038323	63038787	peak_310	935	433.654	4.45076	248
chr1	63429124	63429884	peak_311	295	224.487	3.45115	507
chr1	64088161	64088582	peak_312	805	339.009	4.50009	293
chr1	64088951	64089534	peak_313	671	390.902	4.30665	143
chr1	64787125	64788248	peak_314	447	502.507	3.91194	704
chr1	64793979	64794569	peak_315	1000	1033.78	5.25447	388
chr1	64810395	64810851	peak_316	1000	601.947	4.8015	305
chr1	64899958	64900198	peak_317	915	219.531	3.9044	141
chr1	65764820	65765258	peak_318	735	321.713	3.83709	209
chr1	65809716	65810357	peak_319	523	335.352	3.52715	459
chr1	65839708	65840081	peak_320	580	216.181	3.30427	207
chr1	66042773	66043890	peak_321	960	1072.74	4.43005	328
chr1	66044994	66046042	peak_322	1000	1086.57	5.04845	515
chr1	66396985	66397277	peak_323	1000	349.174	4.27065	182
chr1	66703834	66704380	peak_324	560	305.874	3.5331	210
chr1	66793630	66794210	peak_325	836	484.597	3.76271	433
chr1	67160369	67160959	peak_326	1000	647.402	3.84042	151
chr1	67167917	67168781	peak_327	366	316.153	3.47676	588
chr1	67342459	67342989	peak_328	1000	757.28	5.7164	260
chr1	67755991	67756717	peak_329	466	338.365	3.78084	590
chr1	67848031	67848408	peak_330	1000	449.254	4.51492	262
chr1	67954804	67955282	peak_331	764	365.339	3.58859	220
chr1	68460318	68461001	peak_332	1000	1319.53	5.57911	138
chr1	68483731	68483985	peak_333	1000	281.179	4.08236	167
chr1	68495121	68495777	peak_334	1000	1280.7	7.11791	384
chr1	68496253	68497243	peak_335	1000	1662.62	6.17042	637
chr1	68497528	68497833	peak_336	1000	485.84	4.90264	82
chr1	68500912	68501274	peak_337	1000	782.001	5.3959	187
chr1	68501590	68502289	peak_338	1000	871.447	6.53276	221
chr1	68995387	68996103	peak_339	657	470.453	3.98119	127
chr1	69018164	69020242	peak_340	1000	3808.62	5.93944	1792
chr1	69028859	69029362	peak_341	549	276.35	3.45128	295
chr1	69048575	69048939	peak_342	652	237.295	3.41641	267
chr1	69065807	69066106	peak_343	792	236.73	3.70615	173
chr1	69105450	69105783	peak_344	1000	409.758	4.67783	203
chr1	69338714	69339223	peak_345	400	203.351	3.96572	395
chr1	69339768	69339996	peak_346	1000	396.071	5.18744	82
chr1	69342225	69342524	peak_347	731	218.428	3.79406	75
chr1	69343599	69343990	peak_348	555	217.138	3.45794	320
chr1	69357559	69357886	peak_349	1000	359.833	4.0433	166
chr1	69360987	69361934	peak_350	653	618.149	3.74503	666
chr1	69443222	69443773	peak_351	542	298.901	3.60557	388
chr1	69478450	69478990	peak_352	649	350.361	3.69384	303
chr1	69737314	69737673	peak_353	636	228.426	3.36732	270
chr1	69852572	69852755	peak_354	1000	200.051	3.81254	57
chr1	70151252	70151591	peak_355	1000	354.552	4.2262	187
chr1	70153059	70153506	peak_356	1000	1115.28	6.95	198
chr1	70165032	70165207	peak_357	1000	280.41	4.53073	98
chr1	70698550	70698793	peak_358	883	214.599	3.7774	128
chr1	70963961	70966306	peak_359	1000	40197.6	35.8545	1844
chr1	70968353	70969042	peak_360	1000	3602.4	12.955	542
chr1	71310717	71311154	peak_361	1000	1275.78	6.49056	111
chr1	71371933	71372361	peak_362	527	225.381	3.58859	61
chr1	71384341	71384589	peak_363	1000	497.307	5.29344	67
chr1	71413045	71413259	peak_364	1000	404.321	5.02205	128
chr1	71467360	71468177	peak_365	965	788.647	4.82915	216
chr1	71601608	71602294	peak_366	897	615.404	5.38877	337
chr1	71660963	71661199	peak_367	1000	285.752	4.07428	157
chr1	71686858	71687729	peak_368	403	351.049	3.37126	475
chr1	71717552	71717938	peak_369	531	205.144	2.92679	59
chr1	71949055	71949358	peak_370	685	207.596	3.38927	33
chr1	72219503	72220091	peak_371	460	270.295	3.51808	263
chr1	72278720	72279110	peak_372	787	306.809	3.94612	297
chr1	72323124	72324088	peak_373	254	245.128	3.00335	659
chr1	72426808	72427063	peak_374	1000	306.001	4.10215	164
chr1	72506071	72506371	peak_375	873	261.975	3.86436	203
chr1	72631374	72631864	peak_376	1000	549.157	4.26951	220
chr1	72848002	72848282	peak_377	1000	306.826	4.60762	186
chr1	73198152	73199026	peak_378	759	663.655	4.05338	194
chr1	73204006	73205431	peak_379	794	1131.89	4.02424	1046
chr1	73568341	73568733	peak_380	1000	554.929	4.95512	212
chr1	74075605	74075943	peak_381	596	201.582	3.7774	241
chr1	74227896	74228113	peak_382	1000	231.877	3.94612	144
chr1	74248578	74249096	peak_383	449	232.552	3.38935	233
chr1	74275719	74277296	peak_384	236	371.9	3.13691	499
chr1	74351467	74352036	peak_385	390	221.656	3.05824	69
chr1	74418774	74419983	peak_386	357	431.997	3.3461	395
chr1	74452155	74452922	peak_387	524	402.047	3.32613	338
chr1	74470554	74471185	peak_388	407	256.884	3.59303	403
chr1	74692721	74692986	peak_389	842	223.257	3.75807	98
chr1	74693571	74694149	peak_390	502	290.083	3.67379	362
chr1	75652282	75652700	peak_391	1000	806.718	5.82261	343
chr1	76194490	76195401	peak_392	491	447.537	3.37376	564
chr1	76209285	76210700	peak_393	441	624.716	3.44106	746
chr1	76343847	76344615	peak_394	433	332.254	3.67044	655
chr1	76389178	76390452	peak_395	332	422.411	3.64045	1121
chr1	76428835	76429805	peak_396	588	570.08	3.59194	665
chr1	76591811	76593260	peak_397	1000	33908.7	50.0751	812
chr1	76593588	76594209	peak_398	1000	7330.72	22.7273	197
chr1	76597377	76597889	peak_399	1000	8947.7	27.3548	100
chr1	76598893	76599522	peak_400	1000	4702.16	19.27	531
chr1	76600502	76601560	peak_401	1000	11246.3	23.8	970
chr1	76902146	76902844	peak_402	776	541.856	4.29411	450
chr1	77220963	77221437	peak_403	477	226.051	3.36746	68
chr1	77947574	77947963	peak_404	943	366.713	4.28017	209
chr1	78062175	78063389	peak_405	707	858.158	3.80548	288
chr1	78294988	78295323	peak_406	853	285.64	3.89717	171
chr1	78295441	78295758	peak_407	638	202.246	3.7256	237
chr1	78638051	78638616	peak_408	633	357.86	3.97336	82
chr1	78640297	78640771	peak_409	480	227.402	3.54077	412
chr1	78760033	78761014	peak_410	1000	1277.91	4.77172	240
chr1	78792021	78792163	peak_411	1000	370.974	5.12177	72
chr1	78863164	78863342	peak_412	1000	1067.22	8.76022	13
chr1	79479050	79479811	peak_413	548	417.047	3.60745	675
chr1	79491834	79492609	peak_414	348	269.598	3.33261	407
chr1	79493175	79493608	peak_415	1000	475.772	4.43287	78
chr1	79711908	79712494	peak_416	503	294.955	3.47017	89
chr1	80152912	80153996	peak_417	565	612.506	3.97255	874
chr1	80525450	80525730	peak_418	952	266.669	3.99478	105
chr1	81468680	81469130	peak_419	1000	896.159	6.19712	213
chr1	81470559	81471470	peak_420	574	522.99	3.86346	435
chr1	81471672	81472449	peak_421	660	512.661	4.28106	528
chr1	81472703	81473769	peak_422	1000	1129.78	4.83529	542
chr1	81597859	81598171	peak_423	785	245.031	4.04584	68
chr1	82269438	82269821	peak_424	822	314.857	3.51203	50
chr1	82293691	82293931	peak_425	940	225.718	3.84119	60
chr1	82303729	82303909	peak_426	1000	209.962	4.08108	98
chr1	82806400	82806876	peak_427	542	258.059	3.59806	206
chr1	82940529	82940923	peak_428	915	360.523	3.77748	301
chr1	82941068	82941644	peak_429	419	241.35	3.68944	461
chr1	82944541	82945161	peak_430	520	322.312	3.6926	496
chr1	82973068	82973270	peak_431	1000	204.562	3.47275	60
chr1	83097046	83098102	peak_432	432	456.399	3.44616	824
chr1	83255240	83256014	peak_433	1000	1077.91	4.82011	420
chr1	83279196	83279498	peak_434	899	271.45	3.96569	65
chr1	83458968	83459305	peak_435	780	262.911	3.79262	61
chr1	83475664	83476295	peak_436	615	387.814	3.47994	470
chr1	84004091	84004998	peak_437	432	391.933	3.33176	466
chr1	84020711	84020929	peak_438	999	217.889	4.05338	114
chr1	84820799	84821278	peak_439	422	202.06	3.33473	47
chr1	85209204	85209717	peak_440	441	226.123	3.51952	77
chr1	85236983	85237903	peak_441	419	385.705	3.21162	750
chr1	86035521	86036271	peak_442	284	212.988	3.22518	197
chr1	86334877	86335205	peak_443	1000	2444.31	12.8638	93
chr1	86385853	86386441	peak_444	441	259.221	3.47036	92
chr1	86456818	86457580	peak_445	274	209.144	3.23224	566
chr1	86555023	86555400	peak_446	1000	488.737	4.63082	188
chr1	86633477	86633810	peak_447	650	216.599	3.87215	238
chr1	86738044	86738974	peak_448	1000	1054.16	5.94633	189
chr1	86944607	86945083	peak_449	1000	532.2	4.13864	139
chr1	86951444	86952699	peak_450	1000	1397.52	5.53944	172
chr1	86973990	86974227	peak_451	915	216.841	3.83484	140
chr1	86998502	86998813	peak_452	745	231.76	4.14026	167
chr1	87028946	87029543	peak_453	666	397.482	3.80021	257
chr1	87468206	87469016	peak_454	305	247.443	2.94701	355
chr1	87469477	87470536	peak_455	580	613.962	3.95128	455
chr1	87472648	87472938	peak_456	762	220.912	3.42874	171
chr1	87476101	87476933	peak_457	1000	1015.3	4.73609	548
chr1	87477663	87478005	peak_458	921	315.096	4.14588	79
chr1	87589700	87590180	peak_459	494	237.166	3.6702	183
chr1	87590518	87590767	peak_460	929	231.441	3.82669	81
chr1	88523802	88524315	peak_461	595	305.148	3.58991	183
chr1	88524520	88524827	peak_462	687	211.002	3.87188	88
chr1	88562123	88562493	peak_463	722	266.994	3.41061	272
chr1	88606710	88607140	peak_464	821	353.029	4.92184	205
chr1	88628937	88629142	peak_465	1000	210.559	3.86305	94
chr1	88716643	88716851	peak_466	972	202.227	3.91073	98
chr1	88719575	88719945	peak_467	920	340.445	3.85573	51
chr1	89105811	89106131	peak_468	742	237.282	3.39512	96
chr1	89503210	89503891	peak_469	303	206.568	3.4308	611
chr1	89579986	89580535	peak_470	521	285.873	3.46265	254
chr1	89718260	89718880	peak_471	609	377.305	3.41657	80
chr1	89784083	89784815	peak_472	471	344.873	3.49357	477
chr1	90051303	90051605	peak_473	682	205.91	3.39177	49
chr1	90258304	90258731	peak_474	553	236.138	3.43071	97
chr1	90301989	90302336	peak_475	687	238.29	3.56956	287
chr1	90652205	90652622	peak_476	766	319.291	4.69743	253
chr1	90748202	90748450	peak_477	1000	361.885	4.53556	120
chr1	90822230	90822946	peak_478	455	325.989	3.68746	95
chr1	90825086	90826097	peak_479	1000	1919.19	5.64323	201
chr1	91365831	91366319	peak_480	559	273.019	3.97057	187
chr1	91584638	91585507	peak_481	590	512.555	3.86299	107
chr1	91586412	91586719	peak_482	736	226.093	4.1174	78
chr1	91724356	91724677	peak_483	880	282.445	3.64758	165
chr1	91761215	91761581	peak_484	591	216.228	3.3191	87
chr1	91912868	91913198	peak_485	907	299.18	3.97146	254
chr1	92606648	92607055	peak_486	1000	475.522	3.8816	85
chr1	92617602	92617936	peak_487	1000	400.251	4.11991	286
chr1	92889267	92889936	peak_488	341	227.887	3.61138	541
chr1	92911479	92912316	peak_489	375	313.819	3.49997	77
chr1	92955424	92956065	peak_490	565	362.323	3.33087	186
chr1	93007688	93008026	peak_491	629	212.653	3.42509	245
chr1	93176848	93177439	peak_492	689	407.125	3.58991	156
chr1	93348472	93348890	peak_493	603	252.215	3.96918	75
chr1	93549233	93549601	peak_494	764	281.111	3.60494	159
chr1	93646908	93647205	peak_495	1000	298.952	3.82669	117
chr1	93674953	93675700	peak_496	696	520.172	4.60498	587
chr1	93821182	93821574	peak_497	1000	9923.94	36.8014	245
chr1	94352091	94352836	peak_498	331	246.327	3.60755	655
chr1	94473014	94473526	peak_499	525	268.761	3.21626	49
chr1	95214773	95215065	peak_500	1000	2078.51	13.8474	161
chr1	95364153	95365268	peak_501	1000	1391.28	5.93056	933
chr1	95678454	95679291	peak_502	578	484.021	3.71357	449
chr1	95685322	95686635	peak_503	376	493.802	3.6479	1020
chr1	96266833	96268486	peak_504	560	926.131	3.97918	358
chr1	96852337	96852770	peak_505	531	229.752	3.32613	270
chr1	96877953	96878735	peak_506	326	254.941	2.92604	341
chr1	97196855	97197306	peak_507	754	340.126	3.84093	367
chr1	97338509	97339064	peak_508	521	289.431	3.94939	402
chr1	97733753	97734793	peak_509	365	379.595	3.35079	843
chr1	97926702	97926870	peak_510	1000	205.165	4.20409	52
chr1	98006840	98007254	peak_511	602	249.27	4.1764	249
chr1	98009582	98010177	peak_512	688	409.314	3.51808	80
chr1	98016701	98016879	peak_513	1000	203.619	4.18833	127
chr1	98547027	98547697	peak_514	610	408.784	3.91194	237
chr1	98812780	98813564	peak_515	812	636.318	4.21981	612
chr1	98923992	98924323	peak_516	949	314.167	3.93147	250
chr1	99188757	99189117	peak_517	944	339.759	3.75939	294
chr1	99318779	99319133	peak_518	856	303.156	4.21925	131
chr1	99394977	99395578	peak_519	715	429.529	4.19787	205
chr1	99408123	99408716	peak_520	490	290.78	3.61483	442
chr1	99410605	99411065	peak_521	1000	885.35	5.40275	98
chr1	99412638	99412892	peak_522	1000	520.692	5.59211	117
chr1	99413474	99413786	peak_523	1000	799.35	6.13264	94
chr1	99503341	99503573	peak_524	1000	2271.3	13.4017	85
chr1	99653577	99653842	peak_525	846	224.315	4.03021	125
chr1	99657249	99657928	peak_526	624	423.806	3.99147	598
chr1	100091639	100092433	peak_527	594	471.49	3.87853	526
chr1	100093145	100093703	peak_528	886	494.657	4.10235	253
chr1	100358490	100359280	peak_529	539	425.702	3.87465	372
chr1	100364892	100365566	peak_530	555	373.797	3.60331	482
chr1	100422247	100422747	peak_531	436	217.767	3.41641	154
chr1	100453914	100454185	peak_532	1000	1080.17	7.41141	79
chr1	100715346	100715910	peak_533	525	296.002	3.67993	441
chr1	100724271	100724619	peak_534	843	293.434	4.37134	56
chr1	101124188	101124766	peak_535	452	261.444	3.70615	135
chr1	101707093	101707414	peak_536	750	240.758	3.68466	108
chr1	101941750	101942733	peak_537	435	428.084	3.20243	900
chr1	102154491	102155008	peak_538	733	378.978	3.87853	210
chr1	102427145	102427919	peak_539	922	713.371	4.59005	153
chr1	102495335	102495807	peak_540	567	267.51	3.42509	227
chr1	102925189	102925910	peak_541	800	576.878	3.65896	668
chr1	103223431	103224025	peak_542	442	262.448	3.69461	370
chr1	103249203	103249988	peak_543	420	329.922	3.20187	51
chr1	103266102	103267027	peak_544	345	319.102	3.81207	683
chr1	103622219	103622718	peak_545	447	222.874	3.74619	345
chr1	103636908	103637568	peak_546	322	212.534	3.23881	488
chr1	103741542	103741906	peak_547	1000	376.11	3.87862	233
chr1	103795210	103795606	peak_548	669	264.812	3.88449	260
chr1	103797549	103797889	peak_549	926	314.783	4.28011	81
chr1	103877875	103878174	peak_550	1000	322.875	4.03004	34
chr1	103881252	103881688	peak_551	1000	483.937	4.65646	233
chr1	104490423	104490852	peak_552	537	230.562	3.37668	345
chr1	104493743	104494976	peak_553	370	456.824	3.79406	912
chr1	104756091	104756656	peak_554	418	236.435	3.38902	317
chr1	104914276	104914553	peak_555	774	214.265	4.13171	91
chr1	104937999	104938352	peak_556	1000	673.687	5.59733	204
chr1	104951992	104952516	peak_557	651	341.209	4.174	149
chr1	105469991	105470392	peak_558	703	281.803	3.7061	305
chr1	105524134	105524758	peak_559	330	205.894	3.46232	397
chr1	105795888	105796437	peak_560	522	286.738	3.07775	78
chr1	105860292	105860842	peak_561	1000	681.27	5.50209	280
chr1	105985978	105986276	peak_562	1000	310.295	4.1407	87
chr1	105990586	105991119	peak_563	635	338.642	4.03995	201
chr1	105991421	105991789	peak_564	1000	374.226	4.35238	153
chr1	105996232	105996474	peak_565	865	209.262	3.67982	95
chr1	106433113	106433630	peak_566	918	474.489	3.95012	162
chr1	106434376	106434926	peak_567	463	254.782	3.79406	51
chr1	106452891	106453079	peak_568	1000	212.76	4.05861	99
chr1	106481030	106481381	peak_569	1000	378.32	3.91957	261
chr1	106508793	106509635	peak_570	772	650.081	3.70749	397
chr1	106510539	106510925	peak_571	627	242.083	3.7853	256
chr1	106511092	106512206	peak_572	1000	1643.31	5.45576	558
chr1	106552649	106553266	peak_573	512	315.714	3.25232	298
chr1	106568711	106569585	peak_574	962	840.695	3.95214	293
chr1	106710168	106710872	peak_575	314	220.794	3.04363	181
chr1	107258548	107259182	peak_576	517	327.994	3.57297	554
chr1	107510502	107510736	peak_577	1000	301.132	4.20774	79
chr1	107648258	107648732	peak_578	1000	590.848	4.57115	86
chr1	107821308	107821520	peak_579	960	203.419	4.02886	80
chr1	108378528	108378882	peak_580	736	260.535	3.56979	171
chr1	108960791	108961016	peak_581	1000	286.969	4.2914	70
chr1	108965842	108966329	peak_582	415	202.321	3.54385	252
chr1	108966525	108967256	peak_583	446	326.215	3.65884	92
chr1	109237136	109237684	peak_584	417	228.646	3.42128	258
chr1	109455578	109455783	peak_585	1000	2221.75	14.0436	75
chr1	109554707	109555073	peak_586	600	219.52	4.58128	170
chr1	109556584	109556883	peak_587	779	233.067	3.58369	140
chr1	109558787	109559350	peak_588	966	543.903	4.43387	235
chr1	109559504	109559982	peak_589	562	268.859	3.85573	385
chr1	109582318	109583046	peak_590	965	702.351	4.14537	570
chr1	109828797	109829161	peak_591	1000	418.134	4.22545	145
chr1	109972116	109972474	peak_592	1000	360.875	4.41687	107
chr1	110275455	110276049	peak_593	436	258.793	3.51814	247
chr1	110388653	110389060	peak_594	1000	478.993	4.09931	298
chr1	110632414	110633224	peak_595	1000	969.491	5.44783	415
chr1	110641532	110642124	peak_596	711	420.93	4.54166	122
chr1	110694833	110695292	peak_597	635	291.544	3.79262	316
chr1	110819300	110819469	peak_598	1000	588.197	5.8664	30
chr1	111015965	111016568	peak_599	440	265.083	3.30112	194
chr1	111070981	111071483	peak_600	719	360.822	3.47994	307
chr1	111612210	111612626	peak_601	533	221.69	3.48003	276
chr1	111698325	111698892	peak_602	697	395.12	4.04885	275
chr1	112188938	112189507	peak_603	748	425.682	4.17406	264
chr1	112191209	112191855	peak_604	384	248.274	3.30112	495
chr1	112206338	112208478	peak_605	910	1946.82	5.08661	1532
chr1	112242924	112243913	peak_606	370	366.308	3.25492	403
chr1	112256330	112256616	peak_607	776	222.057	3.5066	92
chr1	112257524	112258113	peak_608	565	332.618	3.70749	85
chr1	112287430	112287996	peak_609	387	219.087	3.09421	48
chr1	112297008	112297569	peak_610	666	373.872	4.13222	149
chr1	112709260	112709472	peak_611	1000	220.521	3.79769	36
chr1	112711382	112711838	peak_612	821	374.218	3.70809	283
chr1	113000518	113001197	peak_613	384	260.927	3.64715	594
chr1	113033023	113033576	peak_614	494	273.226	3.19136	279
chr1	113040403	113041164	peak_615	393	298.804	3.13425	568
chr1	113106761	113107131	peak_616	643	238.077	3.4152	72
chr1	113179475	113180243	peak_617	521	399.773	4.45335	429
chr1	113183414	113183960	peak_618	597	325.801	4.3268	149
chr1	113272554	113272790	peak_619	1000	1800.14	10.9196	164
chr1	113379458	113380801	peak_620	594	798.129	4.25714	709
chr1	113393856	113394168	peak_621	913	284.825	4.45157	132
chr1	113440222	113440455	peak_622	1000	277.114	4.13222	89
chr1	113517530	113518350	peak_623	449	368.539	3.7399	222
chr1	113542418	113543154	peak_624	428	315.043	3.41657	224
chr1	114217523	114218070	peak_625	388	212.3	3.60755	114
chr1	114239143	114239741	peak_626	643	384.395	3.9668	440
chr1	114911808	114912150	peak_627	712	243.501	3.31987	168
chr1	115030780	115031383	peak_628	663	400.077	3.73326	203
chr1	115302992	115303572	peak_629	404	234.302	3.01667	414
chr1	115303749	115304228	peak_630	437	209.107	3.2716	265
chr1	115304352	115307102	peak_631	413	1135.85	3.65896	1364
chr1	115313407	115314257	peak_632	561	476.932	3.54763	274
chr1	115415015	115415469	peak_633	748	339.403	4.58142	357
chr1	115430376	115431018	peak_634	867	556.461	4.38725	476
chr1	115580712	115581110	peak_635	740	294.469	3.50701	240
chr1	115735864	115736770	peak_636	470	426.219	3.60918	79
chr1	115742467	115743502	peak_637	681	704.7	4.00629	280
chr1	116122155	116122703	peak_638	398	217.84	3.08917	317
chr1	116696045	116696346	peak_639	1000	377.115	4.13712	117
chr1	116936471	116936902	peak_640	639	275.248	3.81544	351
chr1	117082096	117083197	peak_641	430	473.261	4.03995	960
chr1	118006242	118006913	peak_642	354	237.507	3.31067	614
chr1	118094397	118094596	peak_643	1000	231.938	4.30164	45
chr1	118195589	118195959	peak_644	692	256.086	3.30427	125
chr1	118201084	118202085	peak_645	268	268.45	3.88702	512
chr1	118234427	118235130	peak_646	465	326.667	3.92955	470
chr1	118402582	118403000	peak_647	720	300.887	3.58966	324
chr1	118405059	118405453	peak_648	835	329.086	4.07894	190
chr1	119015329	119016450	peak_649	498	558.456	3.73687	810
chr1	119436460	119437055	peak_650	621	369.433	3.76266	431
chr1	119516814	119517248	peak_651	497	215.549	3.43704	344
chr1	119554840	119555140	peak_652	1000	378.978	4.56858	181
chr1	119645221	119646387	peak_653	836	974.582	4.12498	511
chr1	119782250	119783010	peak_654	575	437.145	3.75939	625
chr1	119784879	119785433	peak_655	463	256.57	3.27579	268
chr1	120275297	120275770	peak_656	657	310.651	3.84762	188
chr1	120802543	120803044	peak_657	633	317.281	3.5331	348
chr1	121205245	121206019	peak_658	296	228.835	3.32517	159
chr1	121334506	121335265	peak_659	553	420.073	4.25134	94
chr1	121342212	121343086	peak_660	469	409.805	3.66551	454
chr1	121521254	121521781	peak_661	1000	750.016	4.99211	349
chr1	121522658	121523233	peak_662	357	205.435	3.42246	380
chr1	121772535	121772867	peak_663	987	327.743	4.65775	184
chr1	121773154	121774104	peak_664	419	398.364	3.88081	389
chr1	121776858	121777280	peak_665	843	355.766	4.69797	246
chr1	121781524	121782058	peak_666	940	501.927	4.30665	391
chr1	121853143	121853863	peak_667	907	652.771	5.33557	516
chr1	121855856	121856176	peak_668	693	221.717	3.55938	217
chr1	122272989	122273516	peak_669	451	237.686	3.33462	457
chr1	122857523	122857918	peak_670	522	205.994	3.44462	286
chr1	123042604	123043193	peak_671	383	225.658	3.24349	119
chr1	123102144	123103313	peak_672	478	558.203	3.32532	629
chr1	123110107	123110371	peak_673	915	241.495	3.93807	188
chr1	123147671	123148372	peak_674	416	291.649	3.19129	601
chr1	123258177	123258594	peak_675	551	229.672	4.02409	139
chr1	123790096	123790842	peak_676	406	302.751	3.5811	293
chr1	123796518	123797524	peak_677	486	488.972	3.6339	528
chr1	124006121	124006601	peak_678	570	273.667	3.40031	392
chr1	125254271	125254551	peak_679	753	210.723	3.96572	91
chr1	125260381	125260757	peak_680	533	200.535	3.33456	55
chr1	125318481	125319024	peak_681	489	265.726	3.33197	138
chr1	126102935	126103412	peak_682	693	330.754	3.79179	226
chr1	126618819	126619263	peak_683	686	304.49	3.75892	299
chr1	126796673	126797213	peak_684	457	246.739	3.43006	478
chr1	126803713	126804083	peak_685	728	269.188	3.52149	206
chr1	126809051	126809562	peak_686	640	326.841	3.57924	49
chr1	126815787	126816135	peak_687	782	272.27	3.70504	47
chr1	127319142	127319767	peak_688	654	409.031	4.08911	211
chr1	127501891	127502278	peak_689	570	220.531	3.66647	294
chr1	127651021	127651326	peak_690	688	209.945	3.56102	66
chr1	128027297	128027620	peak_691	1000	346.209	4.25685	122
chr1	128461645	128462340	peak_692	449	312.303	3.61387	248
chr1	128465030	128465457	peak_693	662	282.803	3.87677	286
chr1	128465844	128466640	peak_694	304	242.233	3.42016	197
chr1	128467168	128467959	peak_695	1000	925.886	5.49472	250
chr1	128787389	128788171	peak_696	783	612.107	4.18607	159
chr1	129025800	129026038	peak_697	964	229.385	4.02127	119
chr1	129361187	129361460	peak_698	804	219.562	4.17155	111
chr1	129389236	129389502	peak_699	805	214.241	3.6479	117
chr1	129641361	129642561	peak_700	876	1051.77	4.54693	969
chr1	129671802	129672415	peak_701	1000	694.416	4.75239	99
chr1	129694573	129694933	peak_702	787	283.27	3.49192	289
chr1	129827508	129828018	peak_703	440	224.506	3.65874	170
chr1	129919186	129919644	peak_704	1000	4289	16.5111	269
chr1	129920081	129920560	peak_705	1000	2956.37	13.6358	205
chr1	130279037	130279297	peak_706	942	244.802	3.75914	86
chr1	130545084	130545412	peak_707	697	228.494	3.99147	173
chr1	130545527	130545883	peak_708	1000	413.638	4.68491	146
chr1	130549799	130550653	peak_709	1000	1421.79	6.68969	465
chr1	130611020	130611685	peak_710	329	218.766	3.03813	597
chr1	130617269	130618065	peak_711	1000	842.057	5.18741	183
chr1	130872728	130872903	peak_712	1000	738.189	6.607	146
chr1	130969518	130969839	peak_713	919	295.059	3.7853	254
chr1	130971090	130971869	peak_714	725	564.71	4.23718	700
chr1	131640580	131640759	peak_715	1000	219.393	4.36542	91
chr1	131859374	131859747	peak_716	568	211.721	3.85917	78
chr1	131863151	131863337	peak_717	1000	245.718	4.25561	101
chr1	131942305	131942996	peak_718	373	257.793	3.4308	300
chr1	131951631	131952066	peak_719	596	259.129	3.97913	254
chr1	132227161	132227443	peak_720	914	257.845	4.30262	158
chr1	132470070	132470451	peak_721	733	279.222	3.75422	130
chr1	132493692	132495107	peak_722	340	480.807	3.64414	431
chr1	132497382	132498121	peak_723	1000	1109.81	5.244	568
chr1	132498228	132498631	peak_724	1000	683.82	5.22262	175
chr1	132513933	132514163	peak_725	972	223.655	4.18968	84
chr1	132515738	132516210	peak_726	703	331.881	4.12978	326
chr1	132773211	132773678	peak_727	849	396.561	4.18968	128
chr1	132807878	132808362	peak_728	542	262.468	3.63871	219
chr1	132997900	132998139	peak_729	891	213.004	4.03995	146
chr1	133095622	133095868	peak_730	1000	355.434	4.9685	93
chr1	133734101	133734664	peak_731	774	435.804	4.20264	185
chr1	133977239	133977581	peak_732	695	237.539	3.94612	98
chr1	133981218	133981672	peak_733	798	362.419	4.11752	187
chr1	134033986	134034372	peak_734	693	267.633	3.48077	298
chr1	134208391	134208585	peak_735	1000	204.51	3.70254	81
chr1	134571142	134571531	peak_736	592	230.404	3.32232	247
chr1	134799641	134800342	peak_737	390	273.297	3.53309	195
chr1	135583228	135583738	peak_738	483	246.207	3.02792	96
chr1	135884622	135885000	peak_739	975	368.703	4.19771	142
chr1	136046702	136047312	peak_740	431	263.16	3.2934	283
chr1	136101230	136102092	peak_741	891	768.358	3.86299	419
chr1	136102711	136102983	peak_742	770	209.386	3.5066	115
chr1	136103755	136104494	peak_743	609	450.4	4.31293	398
chr1	136105320	136106070	peak_744	1000	795.127	3.93069	539
chr1	136272076	136272654	peak_745	713	411.898	4.35558	306
chr1	136391509	136391956	peak_746	458	204.818	3.27989	215
chr1	136578489	136578869	peak_747	781	296.9	3.70254	96
chr1	136949606	136950116	peak_748	511	260.37	3.68466	97
chr1	137170809	137171242	peak_749	571	247.09	3.74123	308
chr1	137412708	137413332	peak_750	841	524.556	4.78411	360
chr1	137515474	137515920	peak_751	533	237.703	4.14182	331
chr1	137537419	137538208	peak_752	551	434.876	3.76635	61
chr1	137540547	137541070	peak_753	823	430.51	3.83742	396
chr1	137687976	137688293	peak_754	654	207.339	3.52762	78
chr1	138537789	138538194	peak_755	743	301.081	4.25742	323
chr1	138815798	138816624	peak_756	492	406.202	3.4661	348
chr1	139665655	139665995	peak_757	932	316.967	4.53092	280
chr1	139667805	139668172	peak_758	571	209.675	3.97251	191
chr1	139668518	139669031	peak_759	461	236.374	3.52715	328
chr1	139685201	139686042	peak_760	637	535.868	3.72499	156
chr1	140303159	140303711	peak_761	1000	848.746	5.42558	371
chr1	140306333	140307051	peak_762	432	310.365	3.41508	68
chr1	140335041	140335950	peak_763	933	848.007	4.18738	691
chr1	140353318	140354167	peak_764	661	561.35	3.85463	631
chr1	140381672	140382439	peak_765	463	354.87	3.41061	160
chr1	140612787	140613469	peak_766	348	237.402	3.22304	325
chr1	140757581	140758090	peak_767	425	216.206	3.33462	328
chr1	141038159	141038624	peak_768	625	290.488	3.50212	309
chr1	141574953	141575487	peak_769	510	272.191	3.65878	498
chr1	141818359	141818654	peak_770	902	266.133	4.13235	63
chr1	141988816	141990925	peak_771	780	1646.05	4.11991	1910
chr1	142051963	142052555	peak_772	373	220.787	3.01672	326
chr1	142104524	142104806	peak_773	732	206.444	3.60557	121
chr1	142325982	142326692	peak_774	335	238.11	3.23224	491
chr1	142606014	142606552	peak_775	1000	564.865	4.50163	129
chr1	142788812	142789389	peak_776	420	242.386	3.6893	528
chr1	142863658	142864083	peak_777	507	215.274	3.7256	209
chr1	143232310	143232895	peak_778	589	344.597	3.64414	266
chr1	143250333	143250852	peak_779	1000	612.418	4.72282	368
chr1	143338062	143338371	peak_780	805	248.782	3.50155	215
chr1	143360220	143360785	peak_781	541	305.679	3.67244	214
chr1	143643847	143644414	peak_782	410	232.406	3.09978	52
chr1	143654121	143654868	peak_783	426	317.953	3.25963	296
chr1	143911927	143912206	peak_784	848	236.563	4.13166	181
chr1	144222118	144222290	peak_785	1000	208.76	3.92715	133
chr1	144268454	144268762	peak_786	1000	406.75	4.61813	161
chr1	144594454	144594853	peak_787	607	242.141	3.56979	87
chr1	144730679	144731271	peak_788	703	416.454	4.20863	242
chr1	144749568	144750436	peak_789	319	276.544	3.62896	72
chr1	144751089	144752576	peak_790	1000	1494.77	5.19992	671
chr1	144753576	144754309	peak_791	713	522.578	3.9194	613
chr1	145032330	145032818	peak_792	708	345.467	3.67984	198
chr1	145594077	145594253	peak_793	1000	247.304	4.37894	88
chr1	145759905	145760347	peak_794	624	275.977	3.62461	309
chr1	145787288	145787889	peak_795	353	211.984	3.19841	230
chr1	146071346	146071996	peak_796	775	503.651	3.60326	130
chr1	146077893	146078702	peak_797	344	277.972	3.38297	755
chr1	146264793	146265072	peak_798	965	269.346	3.95642	87
chr1	146265201	146266377	peak_799	279	328.365	3.14063	471
chr1	146586156	146586649	peak_800	489	241.058	3.75939	406
chr1	146763090	146763296	peak_801	1000	218.224	3.92127	143
chr1	147215348	147215654	peak_802	1000	401.368	4.06059	41
chr1	147630465	147630856	peak_803	524	205.021	3.42874	116
chr1	147766249	147766913	peak_804	1000	1350.53	5.46554	96
chr1	147844126	147844435	peak_805	654	202.053	3.29134	166
chr1	148371507	148371914	peak_806	1000	599.789	4.73085	207
chr1	148447626	148448232	peak_807	743	450.023	4.58157	281
chr1	148480822	148481271	peak_808	574	257.528	3.51941	276
chr1	148481817	148482408	peak_809	731	432.019	3.93846	167
chr1	148496066	148496525	peak_810	709	325.294	3.91969	214
chr1	148733644	148734002	peak_811	693	248.097	3.80068	219
chr1	148814426	148814742	peak_812	1000	399.818	4.3263	187
chr1	148815497	148815939	peak_813	1000	495.933	4.48189	282
chr1	149310389	149310712	peak_814	717	231.497	3.74076	229
chr1	149310859	149311600	peak_815	969	718.256	3.86535	95
chr1	149794653	149795178	peak_816	429	225.004	3.41657	277
chr1	150319671	150320042	peak_817	1000	5082.9	20.0166	99
chr1	150321003	150321217	peak_818	1000	1357.22	9.06736	190
chr1	150321383	150321486	peak_819	1000	376.287	6.09526	16
chr1	150321634	150321772	peak_820	1000	349.874	5.72649	43
chr1	150322627	150323046	peak_821	1000	6845.33	25.9049	99
chr1	150330542	150330840	peak_822	1000	3719.89	18.4002	66
chr1	150331915	150332352	peak_823	1000	478.02	5.66601	301
chr1	150332467	150332657	peak_824	1000	377.691	5.95236	83
chr1	150563102	150563419	peak_825	1000	384.269	4.36349	75
chr1	150765113	150765356	peak_826	1000	321.596	5.13423	144
chr1	150778520	150778874	peak_827	640	226.641	3.37668	139
chr1	150782544	150783719	peak_828	581	682.629	3.94203	651
chr1	150792305	150792699	peak_829	576	227.035	3.36057	151
chr1	150796498	150798070	peak_830	313	491.74	3.39149	1162
chr1	150830860	150831835	peak_831	590	575.557	3.60918	254
chr1	151075375	151075804	peak_832	799	342.709	3.89733	284
chr1	151177590	151177959	peak_833	595	219.541	3.87862	145
chr1	151179674	151180103	peak_834	592	253.794	3.60326	194
chr1	151315204	151315498	peak_835	812	238.874	3.70479	183
chr1	151315747	151316287	peak_836	605	326.436	3.78467	226
chr1	151897189	151897764	peak_837	1000	3305.78	17.2252	477
chr1	152139003	152139280	peak_838	1000	308.324	4.02409	97
chr1	152227498	152227849	peak_839	615	215.924	3.62501	279
chr1	152735319	152736009	peak_840	394	271.911	3.33163	77
chr1	152816245	152816680	peak_841	1000	484.038	4.74169	159
chr1	152947529	152948331	peak_842	800	641.511	3.73357	147
chr1	152963916	152964764	peak_843	344	291.367	3.13968	365
chr1	152966562	152967122	peak_844	418	233.84	3.07289	383
chr1	152967790	152968132	peak_845	644	220.347	3.70027	236
chr1	153148173	153149037	peak_846	647	559.237	3.97918	596
chr1	153155873	153156846	peak_847	424	412.755	3.5473	896
chr1	153563895	153564379	peak_848	1000	728.149	4.75539	217
chr1	153891372	153891807	peak_849	760	330.695	3.6505	320
chr1	154229509	154230194	peak_850	356	243.868	3.36057	39
chr1	154497143	154497761	peak_851	690	426.628	3.88252	279
chr1	154538992	154539662	peak_852	580	388.736	4.04214	120
chr1	154558487	154558869	peak_853	1000	621.456	5.3255	248
chr1	154644019	154644257	peak_854	890	211.931	3.69762	142
chr1	154920397	154920635	peak_855	1000	437.91	4.99207	139
chr1	154923040	154923523	peak_856	689	332.783	4.48798	358
chr1	154923888	154924185	peak_857	1000	574.78	5.51756	123
chr1	155178991	155179565	peak_858	1000	764.465	4.375	274
chr1	155304169	155304545	peak_859	563	211.586	3.76271	88
chr1	155346629	155347047	peak_860	620	259.068	3.42219	90
chr1	155579800	155580240	peak_861	619	272.475	3.63371	272
chr1	155584010	155584555	peak_862	801	436.717	4.21626	459
chr1	155638095	155638391	peak_863	717	212.273	3.7877	35
chr1	155785354	155786070	peak_864	663	474.457	3.87353	481
chr1	155793575	155794701	peak_865	360	405.615	3.73197	631
chr1	155871834	155872107	peak_866	1000	432.294	5.17515	174
chr1	155876659	155877305	peak_867	1000	752.571	4.43287	466
chr1	156650706	156651293	peak_868	872	511.778	4.39654	274
chr1	156717391	156717685	peak_869	891	262.054	3.61621	212
chr1	156721694	156722039	peak_870	784	270.332	3.84241	82
chr1	157164370	157165670	peak_871	437	568.688	3.38169	530
chr1	157473994	157475093	peak_872	394	432.476	3.48451	871
chr1	157516657	157517046	peak_873	536	208.652	3.36144	125
chr1	157615595	157615865	peak_874	1000	322.327	4.10775	86
chr1	157616160	157616840	peak_875	491	334.213	3.83629	184
chr1	157629389	157629947	peak_876	741	413.394	3.50481	297
chr1	157640606	157640962	peak_877	728	259.16	3.58394	262
chr1	157694518	157695276	peak_878	528	400.237	3.88136	401
chr1	157862545	157862848	peak_879	863	261.365	3.79272	122
chr1	158007325	158008267	peak_880	713	671.374	4.19334	93
chr1	158015497	158016034	peak_881	876	470.399	4.60589	348
chr1	158020246	158020755	peak_882	453	230.38	3.20227	283
chr1	158022395	158022647	peak_883	983	247.836	3.93096	71
chr1	158025412	158026606	peak_884	1000	1268.22	6.34625	1062
chr1	158026728	158027244	peak_885	764	394.393	4.00581	220
chr1	158159013	158159709	peak_886	528	367.288	4.28106	177
chr1	158314247	158315104	peak_887	239	204.402	3.2703	604
chr1	158679768	158680314	peak_888	460	251.027	3.57619	274
chr1	158874791	158875363	peak_889	654	373.828	3.94139	253
chr1	158881237	158881805	peak_890	849	482.451	3.98438	357
chr1	158899990	158900782	peak_891	539	427.087	4.07573	142
chr1	158912264	158912889	peak_892	550	344.054	3.82528	209
chr1	159303703	159304438	peak_893	872	641.272	4.20737	598
chr1	159419354	159420126	peak_894	477	368.193	3.52545	353
chr1	159447804	159448357	peak_895	376	208.136	4.06147	330
chr1	159600889	159601445	peak_896	551	306.588	3.56612	322
chr1	159729554	159729817	peak_897	993	261.109	4.0023	165
chr1	159843499	159843724	peak_898	1000	279.414	4.28038	134
chr1	160063352	160063587	peak_899	1000	325.682	4.35238	80
chr1	160083144	160083711	peak_900	431	244.554	3.33159	366
chr1	160223118	160223658	peak_901	542	292.743	3.40364	444
chr1	160669336	160669529	peak_902	1000	257.197	4.13864	112
chr1	160715791	160716214	peak_903	500	211.677	3.42874	79
chr1	160949815	160950149	peak_904	606	202.312	3.2385	259
chr1	160950624	160951110	peak_905	904	439.162	3.99478	260
chr1	160953374	160954100	peak_906	337	244.391	3.76943	303
chr1	160977803	160978145	peak_907	869	297.136	4.01667	172
chr1	160979108	160979571	peak_908	886	409.997	4.13171	302
chr1	160981220	160981822	peak_909	516	310.383	3.61249	523
chr1	161018677	161019151	peak_910	715	338.854	3.54782	279
chr1	161155633	161156369	peak_911	824	606.515	4.02389	292
chr1	161161480	161161801	peak_912	882	283.218	4.20732	206
chr1	161307605	161308862	peak_913	755	948.46	4.34149	313
chr1	161308969	161309639	peak_914	1000	1321.5	5.87022	98
chr1	161311002	161312052	peak_915	656	688.523	3.86346	874
chr1	161313355	161314088	peak_916	1000	815.462	4.17193	444
chr1	161314209	161314542	peak_917	787	262.063	3.92702	255
chr1	161314667	161315331	peak_918	488	324.02	4.0172	247
chr1	161424994	161425311	peak_919	1000	458.14	4.31823	256
chr1	161942102	161942304	peak_920	1000	3640.8	22.3112	52
chr1	161970623	161971793	peak_921	445	520.09	3.50008	92
chr1	162572833	162573479	peak_922	546	352.398	3.67929	254
chr1	162608022	162608459	peak_923	1000	452.478	4.17155	333
chr1	162608564	162608996	peak_924	1000	444.247	4.37138	138
chr1	163351939	163352491	peak_925	521	287.44	3.19129	166
chr1	163352613	163354287	peak_926	419	700.85	4.0064	673
chr1	163361802	163363043	peak_927	476	590.969	4.17849	671
chr1	163486601	163487111	peak_928	412	210.09	3.60882	426
chr1	163627560	163628096	peak_929	518	277.569	3.88252	253
chr1	163665203	163665903	peak_930	801	561.011	4.5062	209
chr1	163666077	163667483	peak_931	824	1158.05	5.04978	569
chr1	163745850	163746325	peak_932	528	250.573	3.33179	175
chr1	163775847	163776500	peak_933	856	558.99	4.00181	442
chr1	163782871	163784019	peak_934	586	672.222	3.66551	581
chr1	164247898	164248566	peak_935	472	315.391	3.39581	145
chr1	164412700	164413510	peak_936	278	225.188	3.52201	761
chr1	164539568	164539990	peak_937	717	302.78	3.47275	236
chr1	164546012	164546503	peak_938	517	253.605	3.13414	399
chr1	164546614	164547429	peak_939	331	269.498	3.41437	178
chr1	164849824	164850730	peak_940	508	460.302	3.75892	575
chr1	165061834	165062271	peak_941	947	413.952	4.22339	268
chr1	165127572	165128106	peak_942	887	473.82	3.70749	436
chr1	165233279	165233860	peak_943	350	203.163	3.11745	191
chr1	165689415	165689942	peak_944	393	206.965	3.3191	305
chr1	165996970	165997322	peak_945	658	231.578	4.1174	91
chr1	166440034	166440570	peak_946	505	270.677	3.19129	441
chr1	166471691	166472519	peak_947	322	266.894	3.12503	97
chr1	166532989	166533623	peak_948	507	321.23	3.83629	543
chr1	166540048	166540427	peak_949	1000	704.909	4.91854	97
chr1	166623264	166623913	peak_950	372	241.55	3.38935	467
chr1	166789408	166790051	peak_951	755	485.578	3.60882	459
chr1	166790461	166790963	peak_952	421	211.201	4.0999	229
chr1	166908846	166909507	peak_953	566	374.085	3.71457	263
chr1	166909629	166910106	peak_954	470	224.407	3.32527	337
chr1	166923811	166924074	peak_955	826	217.282	3.59272	93
chr1	166930486	166932953	peak_956	1000	8056.4	12.6762	618
chr1	166939239	166940815	peak_957	1000	4212.6	6.81396	517
chr1	166944090	166944450	peak_958	692	248.969	3.59173	200
chr1	167502846	167503264	peak_959	630	263.344	3.9462	98
chr1	167539716	167539984	peak_960	1000	472.77	4.88594	44
chr1	167555124	167556030	peak_961	380	343.89	3.42793	814
chr1	167589533	167589793	peak_962	777	201.936	3.88081	81
chr1	169338506	169338976	peak_963	499	234.332	3.27915	92
chr1	169681856	169682231	peak_964	1000	489.136	4.4344	98
chr1	169876302	169876894	peak_965	459	271.568	3.47036	269
chr1	169892771	169893460	peak_966	950	654.41	3.73362	522
chr1	169909272	169910391	peak_967	653	730.584	3.96112	207
chr1	169925633	169926630	peak_968	562	560.567	3.60557	884
chr1	169975610	169976004	peak_969	1000	463.775	4.3998	156
chr1	169983155	169983623	peak_970	821	384.342	3.51952	71
chr1	170010205	170010716	peak_971	723	369.556	3.87641	120
chr1	170014335	170015200	peak_972	247	213.376	3.10609	817
chr1	170037365	170037874	peak_973	753	383.269	3.83687	97
chr1	170038179	170038617	peak_974	699	306.344	3.68746	293
chr1	170039398	170039764	peak_975	563	206.011	3.69631	211
chr1	170043265	170043602	peak_976	673	226.685	3.70504	78
chr1	170044233	170044567	peak_977	1000	368.995	4.41799	135
chr1	170081752	170082498	peak_978	690	514.727	3.22304	83
chr1	170159504	170159857	peak_979	835	294.812	3.69549	77
chr1	170600281	170600960	peak_980	1000	911.664	4.91847	461
chr1	170804275	170804866	peak_981	1000	649.052	5.86762	326
chr1	170805471	170805857	peak_982	769	296.824	4.25561	90
chr1	170805996	170806529	peak_983	790	420.992	3.7587	236
chr1	170851078	170851714	peak_984	332	210.954	3.12843	271
chr1	171142347	171142562	peak_985	1000	226.262	3.80548	71
chr1	171190075	171190696	peak_986	352	218.304	2.9914	234
chr1	171196937	171197737	peak_987	534	427.287	3.49997	704
chr1	171439050	171439866	peak_988	532	434.095	3.67982	279
chr1	171583896	171584240	peak_989	693	238.451	3.3149	296
chr1	171589110	171589342	peak_990	1000	255.315	3.94157	125
chr1	171695707	171696130	peak_991	588	248.779	3.48451	119
chr1	172465039	172465428	peak_992	830	323.032	3.95172	80
chr1	172781568	172782577	peak_993	282	284.627	3.16844	446
chr1	173062297	173062845	peak_994	1000	604.001	4.77462	423
chr1	173107161	173107586	peak_995	591	250.998	3.82528	294
chr1	173362651	173363602	peak_996	427	406.188	3.7776	338
chr1	173415680	173416552	peak_997	796	693.701	3.87187	416
chr1	173422960	173423742	peak_998	288	225.189	3.86305	537
chr1	173429953	173431228	peak_999	694	884.754	4.13875	1124
chr1	173437883	173438787	peak_1000	634	573.411	4.13166	624
chr1	173535967	173536207	peak_1001	1000	245.908	3.84739	179
chr1	173589078	173589599	peak_1002	413	215.2	3.09265	174
chr1	173768615	173768822	peak_1003	995	205.885	3.74235	73
chr1	173770685	173770887	peak_1004	1000	293.914	4.3998	79
chr1	174197580	174198259	peak_1005	367	249.329	3.40041	70
chr1	174760415	174760914	peak_1006	471	235.203	3.33462	364
chr1	174878685	174879089	peak_1007	497	200.811	3.55938	204
chr1	174881200	174881976	peak_1008	458	355.243	3.76742	445
chr1	174882259	174882592	peak_1009	1000	455.172	4.5062	156
chr1	175281179	175282667	peak_1010	554	824.555	4.03932	809
chr1	175413020	175413525	peak_1011	410	207.05	3.41641	190
chr1	175623620	175624168	peak_1012	1000	629.737	4.37902	213
chr1	175625704	175626092	peak_1013	619	240.153	3.54378	326
chr1	176016338	176016873	peak_1014	381	203.722	3.13968	237
chr1	176288939	176289180	peak_1015	1000	288.948	4.3025	142
chr1	176333547	176334209	peak_1016	616	407.949	3.91957	87
chr1	176348920	176349787	peak_1017	1000	1914.71	6.04784	215
chr1	176349930	176350508	peak_1018	511	295.538	3.65896	169
chr1	176350674	176351613	peak_1019	426	399.823	4.18738	637
chr1	176377828	176378205	peak_1020	579	218.216	3.25472	306
chr1	176512106	176512941	peak_1021	977	816.154	4.73093	457
chr1	176534978	176535300	peak_1022	628	202.308	3.18612	230
chr1	176787562	176788039	peak_1023	520	248.183	3.83285	301
chr1	177011934	177012357	peak_1024	988	418.116	3.82528	265
chr1	177186125	177186376	peak_1025	811	203.45	3.64715	169
chr1	177671056	177672004	peak_1026	373	353.823	3.68472	526
chr1	177676410	177677478	peak_1027	284	302.86	3.13313	255
chr1	177903102	177903925	peak_1028	578	475.941	4.41645	198
chr1	177930300	177931296	peak_1029	464	461.954	3.70027	730
chr1	177976267	177976829	peak_1030	810	455.06	4.76234	248
chr1	178231901	178232223	peak_1031	700	225.313	3.30479	164
chr1	178293245	178293455	peak_1032	1000	213.344	4.0538	111
chr1	178474457	178474886	peak_1033	723	310.087	3.6702	193
chr1	178476424	178476926	peak_1034	474	237.769	3.955	153
chr1	178479059	178479711	peak_1035	441	287.687	3.39177	403
chr1	178479931	178480272	peak_1036	764	260.496	3.40041	192
chr1	178480498	178481324	peak_1037	721	595.91	4.81249	141
chr1	178481561	178482349	peak_1038	833	656.432	3.97146	650
chr1	178878904	178879167	peak_1039	1000	318.861	3.92823	77
chr1	178881193	178881949	peak_1040	627	473.957	3.96332	320
chr1	178882341	178882581	peak_1041	909	218.257	4.36331	151
chr1	179141730	179142070	peak_1042	754	256.474	3.60755	87
chr1	179508828	179509301	peak_1043	668	316.175	3.80537	163
chr1	179513913	179514368	peak_1044	444	201.956	3.2703	370
chr1	179561212	179561864	peak_1045	370	241.072	3.18749	409
chr1	179567911	179568505	peak_1046	493	293.051	3.56207	360
chr1	179856729	179857636	peak_1047	456	413.346	3.52762	513
chr1	181468774	181469301	peak_1048	510	268.672	3.68944	191
chr1	181471298	181471522	peak_1049	1000	275.384	3.97918	157
chr1	181481934	181482392	peak_1050	469	215.019	3.50204	233
chr1	181488817	181489466	peak_1051	335	217.465	3.21279	53
chr1	181506566	181507025	peak_1052	466	213.818	3.32864	378
chr1	181637051	181637457	peak_1053	531	215.521	3.6893	127
chr1	181650040	181650632	peak_1054	368	217.852	3.00488	289
chr1	181844972	181845310	peak_1055	859	290.328	4.00606	127
chr1	181964108	181964602	peak_1056	534	264.032	3.41076	243
chr1	182048870	182049203	peak_1057	814	270.916	4.12239	46
chr1	182240349	182241257	peak_1058	427	387.837	3.60968	271
chr1	182333448	182334959	peak_1059	595	899.762	3.96118	787
chr1	182335141	182336601	peak_1060	1000	2048.25	5.77367	704
chr1	182389049	182389248	peak_1061	1000	223.312	4.14026	99
chr1	182390363	182390759	peak_1062	1000	579.625	5.25079	225
chr1	182458451	182458777	peak_1063	742	241.852	3.86763	56
chr1	182507520	182508051	peak_1064	425	225.807	3.17473	192
chr1	182640157	182640649	peak_1065	610	299.945	3.47036	86
chr1	182805054	182805331	peak_1066	733	203.101	3.78467	182
chr1	183019424	183020099	peak_1067	757	511.001	4.07175	90
chr1	183305008	183305389	peak_1068	805	306.849	3.52545	92
chr1	184769134	184769527	peak_1069	1000	429.784	3.82511	256
chr1	184986404	184986889	peak_1070	1000	756.817	4.98461	213
chr1	185051707	185052381	peak_1071	679	457.702	4.32491	318
chr1	185176302	185178110	peak_1072	887	1604.48	4.47538	1019
chr1	185246896	185247433	peak_1073	1000	4916.77	20.228	252
chr1	185247880	185248925	peak_1074	1000	35958.6	46.4282	616
chr1	185249097	185249332	peak_1075	1000	725.834	8.54674	170
chr1	185249705	185249843	peak_1076	1000	1028.44	11.7746	88
chr1	185249964	185250112	peak_1077	1000	1050.2	11.6962	94
chr1	185250868	185251220	peak_1078	1000	4453.26	20.1734	75
chr1	185253536	185254779	peak_1079	1000	11145.4	23.9917	339
chr1	185259120	185259798	peak_1080	1000	13748.3	32.4936	321
chr1	185259914	185261695	peak_1081	1000	18971.5	34.8272	1419
chr1	185263863	185264683	peak_1082	1000	8884.45	28.2774	556
chr1	185279377	185281013	peak_1083	1000	29982.3	38.4147	1072
chr1	185298434	185298606	peak_1084	1000	1124.43	9.93187	96
chr1	185298747	185299337	peak_1085	1000	900.568	6.14374	91
chr1	185299508	185299683	peak_1086	1000	544.381	7.06774	91
chr1	185456161	185456391	peak_1087	969	222.792	3.70615	72
chr1	185995611	185995970	peak_1088	1000	377.303	4.3024	154
chr1	186314568	186315772	peak_1089	408	491.418	4.18416	574
chr1	186805544	186805831	peak_1090	1000	472.797	5.3112	172
chr1	186818678	186819304	peak_1091	461	288.302	3.38297	134
chr1	187236160	187236467	peak_1092	841	258.264	3.48457	231
chr1	187297539	187298141	peak_1093	425	255.679	3.11728	553
chr1	187344929	187345445	peak_1094	1000	2990.42	13.0908	416
chr1	187345582	187346682	peak_1095	1000	17897.9	30.6283	855
chr1	187346817	187346931	peak_1096	1000	216.773	4.6125	76
chr1	187348521	187348656	peak_1097	1000	479.016	7.16105	78
chr1	187348980	187349118	peak_1098	1000	386.397	6.11707	78
chr1	187350174	187350294	peak_1099	1000	453.456	6.64389	59
chr1	187350614	187350759	peak_1100	1000	457.233	6.74219	87
chr1	187353809	187354294	peak_1101	1000	3966.72	14.0547	391
chr1	187354521	187354692	peak_1102	1000	930.038	9.93589	84
chr1	188175662	188175859	peak_1103	1000	247.252	4.57301	88
chr1	188175973	188176232	peak_1104	1000	300.435	4.41267	109
chr1	188176345	188176622	peak_1105	1000	391.105	4.52022	67
chr1	188665011	188665537	peak_1106	872	458.879	4.02401	412
chr1	188735767	188736264	peak_1107	715	355.428	4.02127	287
chr1	188997652	188999295	peak_1108	510	838.255	3.86299	528
chr1	189108578	189109591	peak_1109	684	693.279	3.67249	583
chr1	189118641	189119148	peak_1110	449	227.544	3.33261	429
chr1	189752091	189752498	peak_1111	592	240.8	3.32601	231
chr1	189856258	189856606	peak_1112	595	207.221	3.12376	297
chr1	190046314	190047008	peak_1113	433	300.782	3.60326	499
chr1	190133187	190133644	peak_1114	556	254.238	3.4037	340
chr1	191267652	191268461	peak_1115	730	590.798	4.19221	333
chr1	191518675	191519053	peak_1116	616	232.694	3.78099	159
chr1	191648726	191649617	peak_1117	463	412.695	3.3074	233
chr1	191965556	191966096	peak_1118	483	260.765	3.37091	378
chr1	192039650	192040088	peak_1119	1000	608.324	4.70942	127
chr1	192282194	192282691	peak_1120	639	317.365	4.21626	184
chr1	192602399	192603146	peak_1121	360	268.659	3.94531	585
chr1	193305350	193305813	peak_1122	450	208.301	3.31495	288
chr1	193692925	193693571	peak_1123	655	423.451	3.56102	488
chr1	193714170	193714969	peak_1124	419	334.957	3.37408	351
chr1	193723479	193723947	peak_1125	775	362.483	3.6893	209
chr1	193727976	193728277	peak_1126	909	273.483	4.05779	116
chr1	193792975	193793766	peak_1127	266	210.656	3.36057	131
chr1	194622955	194623293	peak_1128	603	203.983	3.21927	128
chr1	195054003	195054430	peak_1129	1000	505.811	4.19558	200
chr1	195580874	195581773	peak_1130	720	647.269	3.97913	337
chr1	195588531	195589539	peak_1131	757	762.907	4.12209	570
chr1	195675499	195676132	peak_1132	507	321.073	3.32613	553
chr1	195858183	195858809	peak_1133	512	320.783	3.27579	409
chr1	196267320	196267611	peak_1134	804	234.1	3.78166	73
chr1	196555250	196555754	peak_1135	609	307.089	3.75914	317
chr1	196555858	196556380	peak_1136	499	260.459	4.28016	177
chr1	196700872	196701954	peak_1137	1000	2603.5	6.66614	657
chr1	196711943	196712151	peak_1138	1000	248.067	3.86763	63
chr1	197252516	197253026	peak_1139	400	204.001	3.67227	250
chr1	197495754	197496537	peak_1140	443	346.62	3.60918	537
chr1	197525238	197525715	peak_1141	528	251.643	3.44226	119
chr1	198409988	198410642	peak_1142	379	248.125	3.33087	611
chr1	198435207	198435560	peak_1143	621	219.201	4.02389	61
chr1	198599620	198600038	peak_1144	815	340.824	3.61483	345
chr1	198931819	198932068	peak_1145	1000	334.396	4.12123	183
chr1	199516286	199516673	peak_1146	683	264.433	3.67354	163
chr1	199697045	199697631	peak_1147	958	561.638	4.03508	197
chr1	200046651	200047031	peak_1148	907	344.483	4.03021	80
chr1	200154197	200154556	peak_1149	1000	520.324	5.24482	273
chr1	200329044	200329585	peak_1150	840	454.274	4.4579	459
chr1	200575719	200576307	peak_1151	851	500.678	4.3024	447
chr1	200602752	200603342	peak_1152	345	203.321	3.30634	297
chr1	200878551	200879520	peak_1153	543	526.58	3.76266	761
chr1	200879709	200880194	peak_1154	550	266.807	4.12498	353
chr1	201573874	201574395	peak_1155	1000	768.021	5.01737	213
chr1	201578646	201581711	peak_1156	1000	4017.41	5.68451	1993
chr1	201581863	201582813	peak_1157	781	742.124	4.36997	541
chr1	201582951	201583847	peak_1158	656	587.859	4.0999	286
chr1	201593728	201594143	peak_1159	588	243.862	3.51814	318
chr1	202035957	202036211	peak_1160	1000	291.647	4.20774	105
chr1	202091578	202091998	peak_1161	905	380.278	4.34267	119
chr1	202368934	202369365	peak_1162	635	273.576	3.84241	367
chr1	202599119	202599597	peak_1163	718	343.136	3.58121	339
chr1	202784786	202785637	peak_1164	270	230.053	3.12288	79
chr1	203253340	203253729	peak_1165	643	249.993	3.90969	248
chr1	203632946	203633453	peak_1166	408	207.031	3.19136	80
chr1	203640845	203641347	peak_1167	691	346.757	3.42869	348
chr1	203671283	203671654	peak_1168	729	270.367	3.70254	292
chr1	203678898	203679169	peak_1169	1000	316.935	4.02401	65
chr1	204035215	204036013	peak_1170	609	486.3	3.96062	139
chr1	204036252	204036817	peak_1171	472	266.715	3.5626	304
chr1	204096977	204097283	peak_1172	1000	362.274	4.25732	74
chr1	204199611	204199992	peak_1173	603	229.827	3.53557	220
chr1	204606991	204607653	peak_1174	1000	1014.49	4.98468	208
chr1	204618935	204619297	peak_1175	1000	402.877	3.95487	109
chr1	204638682	204639518	peak_1176	1000	963.715	4.5021	282
chr1	204647477	204647764	peak_1177	1000	328.379	4.18067	124
chr1	204763384	204763661	peak_1178	849	235.298	3.76094	66
chr1	204881791	204882202	peak_1179	689	283.264	4.1437	144
chr1	205302301	205302802	peak_1180	1000	875.977	6.05267	98
chr1	205786257	205787993	peak_1181	573	995.546	3.64045	295
chr1	205801384	205802931	peak_1182	535	827.466	3.96569	1148
chr1	206056880	206057889	peak_1183	639	644.986	3.83288	400
chr1	206076940	206077580	peak_1184	429	274.393	3.4037	76
chr1	206160738	206161134	peak_1185	590	233.634	3.4037	96
chr1	206387963	206388475	peak_1186	535	273.726	3.33462	145
chr1	206407237	206408391	peak_1187	413	476.359	3.41508	827
chr1	206429646	206429994	peak_1188	1000	554.525	5.19651	237
chr1	207055682	207056093	peak_1189	493	202.711	3.65896	153
chr1	207087450	207088062	peak_1190	786	481.216	3.6926	269
chr1	207166857	207167269	peak_1191	955	393.265	4.00606	215
chr1	207167701	207167929	peak_1192	909	207.228	3.6893	177
chr1	207172557	207172902	peak_1193	735	253.475	3.79184	121
chr1	207196876	207197363	peak_1194	508	247.353	3.7061	311
chr1	207671524	207671856	peak_1195	721	239.488	3.79401	190
chr1	207673528	207674136	peak_1196	527	320.214	3.4217	505
chr1	207715114	207716286	peak_1197	1000	1212.15	4.82927	350
chr1	207722506	207723269	peak_1198	490	373.49	3.33206	430
chr1	207736042	207736411	peak_1199	785	289.525	3.56207	82
chr1	207784813	207785474	peak_1200	351	232.098	2.92959	263
chr1	208493114	208493848	peak_1201	300	219.916	3.23507	290
chr1	208504567	208505693	peak_1202	338	380.84	3.50212	763
chr1	208515123	208515837	peak_1203	362	258.46	3.33456	397
chr1	208518686	208519077	peak_1204	526	205.628	3.51814	287
chr1	208557765	208559078	peak_1205	355	466.543	3.19136	1170
chr1	208561713	208562167	peak_1206	502	227.993	3.22287	379
chr1	208602456	208602959	peak_1207	720	362.229	4.13258	174
chr1	208612117	208612740	peak_1208	449	279.819	3.30479	322
chr1	208619114	208619673	peak_1209	429	239.553	3.2975	412
chr1	208620570	208621273	peak_1210	373	262.528	3.16189	145
chr1	209437469	209437811	peak_1211	631	215.753	3.43071	61
chr1	209818572	209819511	peak_1212	593	557.127	3.86014	711
chr1	209827764	209828199	peak_1213	723	314.619	3.58775	245
chr1	210841123	210842145	peak_1214	901	920.376	4.42676	876
chr1	211692297	211693822	peak_1215	735	1120.64	4.45157	269
chr1	211738717	211739325	peak_1216	484	294.485	3.39149	71
chr1	211764697	211765072	peak_1217	763	286.001	3.7774	196
chr1	212788283	212788611	peak_1218	819	268.534	3.87493	108
chr1	212955411	212956178	peak_1219	411	314.952	3.51952	377
chr1	213427649	213428353	peak_1220	1000	1137.93	6.00181	35
chr1	213431903	213432306	peak_1221	1000	552.06	4.6151	120
chr1	213438391	213438822	peak_1222	1000	5382.89	24.0939	95
chr1	213456993	213457105	peak_1223	1000	456.152	6.80134	61
chr1	213461389	213461948	peak_1224	408	228.053	3.39673	156
chr1	213467339	213467892	peak_1225	1000	5374.08	19.6709	98
chr1	213506545	213507335	peak_1226	576	455.248	3.52238	432
chr1	213515706	213516838	peak_1227	455	515.078	3.38927	31
chr1	213544401	213544898	peak_1228	659	327.517	3.84464	160
chr1	213549465	213549858	peak_1229	814	319.793	3.75041	84
chr1	213550648	213550872	peak_1230	1000	237.54	4.04584	112
chr1	213582235	213582758	peak_1231	470	245.924	3.30611	44
chr1	214031489	214032596	peak_1232	353	390.656	3.58121	710
chr1	214041577	214041813	peak_1233	1000	359.879	4.80689	150
chr1	214042463	214042729	peak_1234	1000	807.378	6.28911	184
chr1	214048102	214048431	peak_1235	1000	1319.46	8.64646	29
chr1	214067295	214067808	peak_1236	1000	2351.3	13.2223	433
chr1	214075435	214076168	peak_1237	1000	13290.2	33.5342	330
chr1	214079150	214079291	peak_1238	1000	268.435	5.29665	83
chr1	214079412	214080129	peak_1239	1000	2487.99	10.1793	623
chr1	214083978	214084217	peak_1240	1000	689.951	6.90598	155
chr1	214084393	214085343	peak_1241	1000	9737.98	21.9284	630
chr1	214085758	214086073	peak_1242	1000	2422.89	13.6741	218
chr1	214087962	214089351	peak_1243	303	420.801	3.21626	1177
chr1	214089483	214089761	peak_1244	1000	307.387	3.9052	184
chr1	214092012	214092462	peak_1245	500	225.102	3.23513	353
chr1	214098062	214098262	peak_1246	1000	1983.64	13.4732	132
chr1	214098541	214098803	peak_1247	1000	388.108	4.23164	226
chr1	214101272	214101375	peak_1248	1000	436.408	6.48125	92
chr1	214101525	214101978	peak_1249	1000	3523.69	14.7025	110
chr1	214102283	214102436	peak_1250	1000	287.222	5.12744	66
chr1	214250506	214251146	peak_1251	630	403.517	3.60538	421
chr1	214313153	214313407	peak_1252	820	208.157	3.32601	161
chr1	214463663	214463821	peak_1253	1000	222.292	3.97146	140
chr1	214472144	214472413	peak_1254	916	246.393	3.46232	15
chr1	214975757	214976579	peak_1255	291	239.057	2.98937	399
chr1	215075974	215076388	peak_1256	905	374.5	3.91215	96
chr1	215264805	215265554	peak_1257	322	241.438	3.36108	89
chr1	215299569	215300116	peak_1258	556	304.232	3.90187	320
chr1	215370283	215371072	peak_1259	562	443.705	4.27703	576
chr1	215532964	215533641	peak_1260	715	483.889	4.06717	444
chr1	215534130	215534412	peak_1261	736	207.624	3.83687	218
chr1	215539783	215541216	peak_1262	579	830.087	4.02409	1066
chr1	215593033	215593703	peak_1263	1000	913.644	4.22573	260
chr1	215616548	215616870	peak_1264	759	244.498	3.60907	237
chr1	215800598	215801073	peak_1265	580	275.605	4.00222	286
chr1	215807128	215807638	peak_1266	492	250.914	3.38927	319
chr1	216660653	216660973	peak_1267	1000	418.831	4.02883	60
chr1	216977057	216977473	peak_1268	701	291.414	4.06909	89
chr1	217011452	217012008	peak_1269	519	288.616	3.17895	216
chr1	217607221	217607986	peak_1270	432	330.138	3.60842	190
chr1	217735655	217735920	peak_1271	1000	280.327	3.7587	35
chr1	217825855	217826291	peak_1272	1000	440.154	4.18763	368
chr1	218090713	218090919	peak_1273	990	203.873	3.97146	118
chr1	218350922	218351423	peak_1274	421	211.083	3.65896	248
chr1	218493794	218494133	peak_1275	877	297.27	4.13171	290
chr1	218934206	218935280	peak_1276	1000	1523.68	4.99297	830
chr1	219513758	219514549	peak_1277	627	495.698	4.40766	567
chr1	219532979	219533494	peak_1278	431	222.134	3.4202	262
chr1	219811546	219812163	peak_1279	398	245.365	3.85596	165
chr1	219963998	219964405	peak_1280	520	211.746	3.37395	308
chr1	220046083	220046719	peak_1281	498	316.918	3.84464	260
chr1	220065457	220065888	peak_1282	593	255.756	3.3461	344
chr1	220265886	220266081	peak_1283	1000	201.373	4.20048	118
chr1	220309767	220310178	peak_1284	578	237.61	3.44106	120
chr1	220332592	220333012	peak_1285	722	303.124	4.58142	96
chr1	220342323	220343003	peak_1286	325	221.227	3.23513	342
chr1	220591176	220591739	peak_1287	410	231.002	3.67733	389
chr1	220603935	220604765	peak_1288	383	318.019	3.37408	427
chr1	220636448	220636839	peak_1289	700	273.785	3.33462	157
chr1	220758471	220758812	peak_1290	664	226.27	3.60907	243
chr1	220931361	220931573	peak_1291	1000	355.276	4.67253	138
chr1	221271903	221272591	peak_1292	392	269.734	3.25279	363
chr1	221399762	221399977	peak_1293	1000	238.103	3.87371	63
chr1	221551253	221551805	peak_1294	374	206.231	3.04371	34
chr1	221622745	221623289	peak_1295	727	395.397	4.00181	181
chr1	221677881	221678211	peak_1296	721	237.911	4.05401	67
chr1	222043075	222043332	peak_1297	983	252.75	3.9455	187
chr1	222121156	222121337	peak_1298	1000	202.876	4.29064	97
chr1	222354473	222355003	peak_1299	515	272.711	3.27153	93
chr1	222691167	222691520	peak_1300	670	236.394	3.67993	189
chr1	223111971	223112575	peak_1301	704	425.005	3.49357	125
chr1	223531216	223531930	peak_1302	353	251.833	3.03819	261
chr1	223541280	223541759	peak_1303	454	217.564	3.31758	164
chr1	223850702	223851301	peak_1304	798	478.289	4.30947	380
chr1	223999333	223999562	peak_1305	988	226.343	3.57215	144
chr1	224025063	224025182	peak_1306	1000	449.534	6.69056	64
chr1	224025345	224026234	peak_1307	1000	4350	12.2209	321
chr1	224027057	224027632	peak_1308	1000	5450.72	20.988	92
chr1	224043513	224043745	peak_1309	1000	3107.81	18.5543	69
chr1	224047388	224047632	peak_1310	1000	899.794	7.24325	85
chr1	224058938	224059342	peak_1311	863	348.527	4.2241	310
chr1	224072280	224072445	peak_1312	1000	472.175	6.82552	81
chr1	224072567	224072800	peak_1313	1000	329.994	5.30105	148
chr1	224073628	224074139	peak_1314	1000	5254.58	23.3198	234
chr1	224097310	224097592	peak_1315	972	274.245	4.05998	57
chr1	224097763	224098078	peak_1316	1000	1216.72	8.61801	241
chr1	224101292	224101770	peak_1317	1000	2422.04	13.2789	97
chr1	224104540	224104790	peak_1318	1000	1133.45	9.14502	135
chr1	224105159	224105739	peak_1319	1000	3275.83	12.4412	327
chr1	224105845	224106041	peak_1320	1000	897.658	9.5748	90
chr1	224194565	224195395	peak_1321	885	734.847	4.0759	302
chr1	224798022	224798395	peak_1322	1000	376.308	4.05338	239
chr1	224985522	224986283	peak_1323	1000	953.404	4.94685	465
chr1	225112551	225112755	peak_1324	1000	231.477	4.18326	87
chr1	225119979	225120425	peak_1325	668	297.851	3.80548	300
chr1	225424094	225424646	peak_1326	688	379.566	3.93526	71
chr1	225426014	225426300	peak_1327	820	234.64	3.70244	52
chr1	225552653	225553416	peak_1328	319	243.43	3.19814	206
chr1	225820587	225821151	peak_1329	525	296.248	3.40041	71
chr1	225914920	225915284	peak_1330	908	330.675	3.81279	271
chr1	226213859	226214352	peak_1331	529	260.932	3.04525	365
chr1	226220688	226221277	peak_1332	483	284.379	3.34852	186
chr1	226810254	226810654	peak_1333	831	332.394	3.89392	246
chr1	226814897	226815569	peak_1334	648	435.465	3.95642	495
chr1	226822023	226822323	peak_1335	787	236.059	4.09954	252
chr1	226859164	226859952	peak_1336	308	242.491	3.61483	462
chr1	227713386	227713659	peak_1337	1000	286.767	3.8166	106
chr1	228216094	228216707	peak_1338	519	318.112	3.6505	399
chr1	229169111	229169452	peak_1339	1000	350.781	5.07773	169
chr1	229542877	229543267	peak_1340	525	204.655	3.03819	307
chr1	229880246	229880586	peak_1341	713	242.452	3.52149	259
chr1	230227409	230228183	peak_1342	1000	905.825	4.95633	225
chr1	230635629	230636195	peak_1343	571	322.974	3.63236	191
chr1	230701625	230702142	peak_1344	438	226.195	3.75162	307
chr1	230841221	230841550	peak_1345	642	211.27	3.33473	232
chr1	231250012	231250704	peak_1346	400	277.139	3.21626	412
chr1	231307570	231307778	peak_1347	1000	216.871	3.85434	67
chr1	231509743	231510452	peak_1348	288	204.506	3.58394	134
chr1	231980793	231981682	peak_1349	386	343.595	3.94531	163
chr1	232278176	232279016	peak_1350	807	678.003	4.27199	83
chr1	232804664	232805296	peak_1351	494	312.079	3.7587	473
chr1	233091334	233092074	peak_1352	340	251.459	3.28636	590
chr1	233402074	233402468	peak_1353	872	343.727	4.57973	79
chr1	234152759	234153641	peak_1354	1000	895.789	4.79957	674
chr1	234856179	234856476	peak_1355	1000	3255.55	16.2255	204
chr1	235372473	235373150	peak_1356	457	309.427	3.78099	395
chr1	235967059	235967533	peak_1357	646	306.211	3.58121	58
chr1	235974718	235975652	peak_1358	271	253.219	3.24117	294
chr1	236056925	236057594	peak_1359	384	257.123	3.57337	281
chr1	236058092	236058968	peak_1360	598	524.233	3.80768	260
chr1	236227773	236228447	peak_1361	333	224.537	3.27005	152
chr1	236239999	236240226	peak_1362	1000	291.011	3.90829	132
chr1	236861805	236862714	peak_1363	439	399.08	4.0172	527
chr1	236876522	236877401	peak_1364	499	438.882	3.52515	532
chr1	236935301	236935660	peak_1365	736	264.201	3.79262	267
chr1	237398629	237399625	peak_1366	731	728.138	4.07721	796
chr1	237757773	237758136	peak_1367	586	212.774	3.5066	282
chr1	237810226	237810774	peak_1368	1000	744.453	5.39967	145
chr1	238047618	238048286	peak_1369	534	356.691	3.30306	303
chr1	238354022	238354336	peak_1370	1000	366.288	3.89396	97
chr1	238820065	238820896	peak_1371	658	546.548	3.91928	169
chr1	239349046	239349437	peak_1372	535	209.095	3.99478	97
chr1	239355485	239356174	peak_1373	290	200.14	3.47036	510
chr1	239476131	239476819	peak_1374	398	273.653	3.22484	388
chr1	239509404	239509683	peak_1375	1000	1112.43	8.68099	179
chr1	239509962	239510081	peak_1376	1000	934.458	11.085	84
chr1	239519071	239519998	peak_1377	1000	8569.25	22.2054	168
chr1	239523811	239526556	peak_1378	1000	75955.8	46.4911	1890
chr1	239534668	239535003	peak_1379	1000	4739.45	20.5747	114
chr1	239535115	239536630	peak_1380	1000	50319.2	47.089	822
chr1	239536731	239538749	peak_1381	1000	48549.8	48.9372	1364
chr1	239538852	239539868	peak_1382	1000	23952.5	40.0436	391
chr1	239567848	239568301	peak_1383	711	322.079	4.01572	84
chr1	239568486	239569653	peak_1384	236	275.815	3.16956	659
chr1	239569780	239570168	peak_1385	534	207.189	3.83328	317
chr1	239612498	239614380	peak_1386	1000	4958.03	7.86108	1445
chr1	239852717	239853577	peak_1387	374	321.711	3.32527	453
chr1	239863318	239864115	peak_1388	342	272.397	3.25642	87
chr1	240155029	240155556	peak_1389	650	342.733	3.59194	346
chr1	240199446	240199782	peak_1390	949	318.832	3.95436	134
chr1	240419025	240419294	peak_1391	1000	271.423	3.69588	87
chr1	240421757	240422672	peak_1392	737	674.413	3.95214	417
chr1	240564110	240564724	peak_1393	437	268.29	3.31081	69
chr1	240579191	240580001	peak_1394	310	250.987	3.69739	354
chr1	240586501	240587399	peak_1395	223	200.438	2.88108	828
chr1	240891143	240891646	peak_1396	512	257.562	4.07333	274
chr1	241074146	241074814	peak_1397	340	226.892	3.19136	312
chr1	241144900	241145413	peak_1398	452	231.742	3.21927	454
chr1	241677921	241678500	peak_1399	485	280.961	3.53696	497
chr1	241893219	241893414	peak_1400	1000	721.793	6.38653	180
chr1	241898089	241898461	peak_1401	677	251.688	3.91418	128
chr1	241903073	241903555	peak_1402	928	447.267	4.61364	392
chr1	241903700	241904267	peak_1403	502	284.47	3.83285	434
chr1	241904373	241904987	peak_1404	821	504.063	4.66331	138
chr1	242244256	242244687	peak_1405	567	244.496	3.60475	97
chr1	242633328	242633695	peak_1406	728	267.025	3.58873	281
chr1	242977955	242978294	peak_1407	710	240.631	3.79272	205
chr1	243176059	243176243	peak_1408	1000	213.13	4.03932	97
chr1	243354244	243354857	peak_1409	493	302.448	3.78084	502
chr1	243443486	243443805	peak_1410	852	271.895	3.40775	252
chr1	243658982	243659259	peak_1411	1000	2409.2	14.8733	140
chr1	243659402	243659628	peak_1412	1000	2246.03	16.0053	98
chr1	243968788	243969243	peak_1413	489	222.606	3.21608	388
chr1	244033193	244033660	peak_1414	1000	695.505	5.47998	304
chr1	244882125	244882541	peak_1415	588	244.568	3.51088	207
chr1	244882643	244883395	peak_1416	867	651.677	4.62155	201
chr1	244889898	244891103	peak_1417	740	891.127	4.93123	296
chr1	244960380	244960980	peak_1418	348	209.093	3.38528	286
chr1	245341908	245342719	peak_1419	539	437.006	3.45799	669
chr1	245865489	245866810	peak_1420	573	757.004	4.48821	544
chr1	245872492	245873454	peak_1421	491	472.637	3.60475	277
chr1	245875753	245876314	peak_1422	392	219.788	4.0538	262
chr1	245993769	245994465	peak_1423	908	631.625	3.62204	482
chr1	245994654	245995249	peak_1424	1000	600.119	3.97062	435
chr1	246622100	246622598	peak_1425	548	272.889	3.51941	104
chr1	247581905	247582232	peak_1426	620	202.586	3.18612	262
chr1	247605342	247605838	peak_1427	432	214.036	3.23507	170
chr1	247775930	247776916	peak_1428	225	221.686	3.32613	814
chr1	247967779	247968200	peak_1429	548	230.829	3.50812	322
chr1	248303190	248303959	peak_1430	343	263.587	3.05653	182
chr1	248384390	248384791	peak_1431	731	293.086	3.94124	128
chr1	248433317	248434470	peak_1432	313	361.327	3.10743	1123
chr1	248490220	248490999	peak_1433	511	397.737	3.45892	331
chr1	248491171	248491687	peak_1434	418	215.659	3.12943	418
chr1	248990307	248990956	peak_1435	457	296.681	3.68663	349
chr1	248992935	248993449	peak_1436	520	267.224	3.84464	429
chr1	248993563	248993847	peak_1437	1000	367.375	4.22339	204
chr1	248998189	248998596	peak_1438	1000	427.718	4.90535	295
chr1	249089990	249090554	peak_1439	452	254.685	3.35589	484
chr1	249964050	249964214	peak_1440	1000	210.152	4.41799	70
chr1	250014954	250015278	peak_1441	1000	742.055	6.40125	186
chr1	250030526	250030768	peak_1442	1000	736.093	6.72256	157
chr1	250037016	250037274	peak_1443	1000	632.077	6.30158	162
chr1	250040015	250040231	peak_1444	1000	221.346	3.75024	151
chr1	250045980	250046601	peak_1445	1000	3525.25	11.6788	493
chr1	250066491	250066666	peak_1446	1000	313.055	4.33236	26
chr1	250116037	250116147	peak_1447	1000	232.936	4.65446	40
chr1	250933429	250934021	peak_1448	637	377.291	3.68472	200
chr1	250934845	250935235	peak_1449	566	220.672	3.33456	97
chr1	251360036	251360563	peak_1450	484	255.307	3.30479	367
chr1	251412450	251412709	peak_1451	784	202.931	3.57262	203
chr1	251771693	251772472	peak_1452	729	567.58	4.29421	391
chr1	251830313	251830592	peak_1453	777	216.66	3.71549	183
chr1	252253604	252254527	peak_1454	1000	1281.62	4.71095	435
chr1	253075586	253076573	peak_1455	367	361.844	3.50178	505
chr1	253076707	253077200	peak_1456	506	249.655	3.38297	50
chr1	253785243	253785411	peak_1457	1000	1263.11	10.3326	76
chr1	253793461	253793886	peak_1458	1000	500.011	4.35421	250
chr1	253794380	253794956	peak_1459	1000	5786.57	18.0676	281
chr1	253796210	253796687	peak_1460	1000	1366.65	6.18899	236
chr1	253806138	253807007	peak_1461	541	470.112	4.13222	146
chr1	253820309	253820508	peak_1462	1000	691.905	6.18222	52
chr1	253838522	253838791	peak_1463	1000	516.019	5.29362	94
chr1	253839494	253839748	peak_1464	1000	468.342	4.79687	91
chr1	253841463	253841652	peak_1465	1000	348.804	4.65619	118
chr2	362388	362961	peak_1466	434	248.963	3.60326	474
chr2	380284	380871	peak_1467	369	216.636	3.14899	488
chr2	687547	688126	peak_1468	386	223.261	3.15276	409
chr2	832159	833009	peak_1469	592	503.252	4.0877	643
chr2	835419	835767	peak_1470	757	263.369	3.57186	286
chr2	836962	837465	peak_1471	602	303.005	4.36808	135
chr2	1241286	1241711	peak_1472	524	222.71	3.23131	116
chr2	1266680	1267154	peak_1473	470	222.554	3.43071	380
chr2	1417643	1418516	peak_1474	382	333.868	3.10743	686
chr2	1505634	1506142	peak_1475	673	341.637	3.9829	155
chr2	1798266	1798881	peak_1476	470	288.765	3.58394	149
chr2	2013165	2014075	peak_1477	427	388.413	3.31905	149
chr2	2052548	2053134	peak_1478	879	515.205	4.18732	88
chr2	2090492	2091130	peak_1479	521	332.682	3.4202	251
chr2	2285023	2286124	peak_1480	437	481.263	3.32249	722
chr2	2425505	2425931	peak_1481	1000	468.061	4.29411	76
chr2	2857166	2857724	peak_1482	650	362.612	3.3121	450
chr2	2932072	2932696	peak_1483	569	355.344	3.76538	252
chr2	3108569	3108972	peak_1484	597	240.45	3.31042	98
chr2	3271958	3272523	peak_1485	394	222.614	3.36323	141
chr2	3404469	3405091	peak_1486	526	326.957	3.5066	524
chr2	3470420	3470718	peak_1487	901	268.366	4.15336	164
chr2	3472360	3473157	peak_1488	716	570.818	3.79179	203
chr2	3673800	3675214	peak_1489	504	713.01	3.69253	1251
chr2	4068966	4069138	peak_1490	1000	202.44	3.79262	74
chr2	4106631	4107236	peak_1491	601	363.766	3.6702	419
chr2	4285425	4285979	peak_1492	706	390.926	3.78538	456
chr2	4499154	4499527	peak_1493	629	234.793	3.7676	88
chr2	4499628	4500213	peak_1494	437	255.382	3.30442	395
chr2	4501463	4502691	peak_1495	801	983.372	3.88666	718
chr2	4581503	4581820	peak_1496	1000	418.455	4.81873	98
chr2	4584588	4585460	peak_1497	566	493.864	3.60984	292
chr2	4705619	4706360	peak_1498	907	672.101	4.75409	583
chr2	5132858	5133601	peak_1499	427	316.984	3.23035	357
chr2	5159383	5159766	peak_1500	664	254.245	3.9668	237
chr2	5602469	5602861	peak_1501	861	337.449	3.89411	236
chr2	5811248	5811625	peak_1502	621	234.267	3.70815	48
chr2	6217581	6217951	peak_1503	594	219.897	3.79406	219
chr2	6353569	6354182	peak_1504	470	288.145	3.40031	247
chr2	6447087	6447692	peak_1505	417	252.155	3.34852	243
chr2	6454301	6455068	peak_1506	548	420.63	3.69365	695
chr2	6722623	6723009	peak_1507	534	206.127	3.32249	98
chr2	6814298	6815060	peak_1508	956	728.657	4.19787	130
chr2	6825580	6826399	peak_1509	1000	915.136	5.12163	533
chr2	6839307	6839645	peak_1510	762	257.523	3.56698	220
chr2	6843042	6843367	peak_1511	630	204.612	3.76479	202
chr2	7561061	7561867	peak_1512	486	391.459	3.59272	627
chr2	7716904	7717162	peak_1513	1000	321.775	4.37853	163
chr2	7720353	7720683	peak_1514	656	216.379	3.52144	173
chr2	7970260	7970712	peak_1515	696	314.686	3.86346	264
chr2	8076376	8076836	peak_1516	566	260.298	3.78192	148
chr2	8223102	8223489	peak_1517	561	217.275	3.7776	96
chr2	8298524	8298903	peak_1518	1000	452.08	4.97819	98
chr2	8303256	8303541	peak_1519	899	256.129	3.95487	92
chr2	8313403	8313938	peak_1520	427	228.477	3.36026	84
chr2	8407032	8407310	peak_1521	1000	283.886	3.94263	177
chr2	8779834	8780649	peak_1522	323	263.493	3.68472	252
chr2	8786893	8787956	peak_1523	531	564.334	3.63163	419
chr2	9560949	9561347	peak_1524	1000	398.485	4.27681	193
chr2	9601153	9601937	peak_1525	603	472.789	3.46185	244
chr2	9808175	9808876	peak_1526	718	503.135	3.9215	240
chr2	9909406	9909934	peak_1527	1000	585.741	4.66243	161
chr2	9910557	9910935	peak_1528	750	283.638	3.79184	222
chr2	9912658	9914061	peak_1529	414	581.147	3.91393	746
chr2	9967535	9968126	peak_1530	363	214.547	3.04371	529
chr2	9975845	9976656	peak_1531	448	363.713	3.41508	665
chr2	10099316	10100025	peak_1532	736	521.719	3.8497	433
chr2	10100462	10101493	peak_1533	311	320.788	3.9462	622
chr2	10103462	10103971	peak_1534	806	410.323	4.0881	420
chr2	10105193	10105595	peak_1535	705	283.568	4.12502	266
chr2	10183919	10184704	peak_1536	527	413.504	3.60918	430
chr2	10184861	10185545	peak_1537	611	417.728	3.59173	395
chr2	10185663	10186239	peak_1538	989	569.384	4.81002	273
chr2	10699953	10700455	peak_1539	587	294.44	3.46263	418
chr2	10707043	10707400	peak_1540	657	234.553	4.33994	175
chr2	10707553	10708351	peak_1541	1000	852.632	4.86072	306
chr2	10792815	10793492	peak_1542	470	318.359	3.17895	119
chr2	11150859	11151174	peak_1543	854	269.151	3.6988	177
chr2	11157650	11158444	peak_1544	781	620.442	4.86093	361
chr2	11298119	11298611	peak_1545	857	421.411	4.16974	292
chr2	11306137	11306694	peak_1546	362	201.629	3.22342	251
chr2	11900527	11900899	peak_1547	755	280.704	4.22335	206
chr2	12363531	12364274	peak_1548	617	458.399	3.93807	538
chr2	12453625	12454334	peak_1549	400	283.834	3.54782	424
chr2	12856939	12857273	peak_1550	1000	467.339	4.71526	273
chr2	12859575	12860089	peak_1551	542	278.64	3.86299	224
chr2	13003528	13004086	peak_1552	1000	564.699	3.86299	469
chr2	13250969	13251128	peak_1553	1000	583.671	6.08966	141
chr2	13259083	13259347	peak_1554	1000	276.848	4.04606	102
chr2	13365860	13366471	peak_1555	749	457.513	3.45115	136
chr2	13458765	13459302	peak_1556	447	240.049	3.22037	271
chr2	13561790	13562436	peak_1557	390	251.92	3.33462	410
chr2	13787110	13787717	peak_1558	377	229.085	3.81161	395
chr2	14777774	14778153	peak_1559	809	306.766	4.10299	163
chr2	14897015	14897789	peak_1560	351	271.518	3.1464	703
chr2	14975261	14975661	peak_1561	528	211.312	3.94139	124
chr2	15000972	15001622	peak_1562	981	637.583	4.29549	177
chr2	15143027	15143544	peak_1563	425	219.834	3.60475	123
chr2	15167782	15168084	peak_1564	687	207.441	3.51952	88
chr2	15210311	15210722	peak_1565	662	272.187	4.05338	200
chr2	15448055	15448458	peak_1566	548	221.034	3.51952	328
chr2	15457404	15457670	peak_1567	940	250.166	3.69598	201
chr2	15691387	15692259	peak_1568	571	498.019	3.96663	187
chr2	15692466	15692818	peak_1569	863	303.713	3.86299	153
chr2	15788602	15789398	peak_1570	635	505.52	3.59802	697
chr2	15806667	15806969	peak_1571	906	273.69	3.7061	135
chr2	15943086	15943514	peak_1572	559	239.18	3.57697	135
chr2	15966199	15967231	peak_1573	974	1005.65	4.0064	184
chr2	16409078	16409583	peak_1574	500	252.406	3.16158	63
chr2	16493865	16494374	peak_1575	415	211.476	3.51814	300
chr2	16501889	16502489	peak_1576	409	245.321	3.1529	184
chr2	16502888	16503373	peak_1577	627	304.094	3.78538	349
chr2	16777622	16778040	peak_1578	559	233.586	4.13584	219
chr2	17414084	17414309	peak_1579	995	223.783	3.96569	80
chr2	17764847	17765096	peak_1580	1000	273.761	3.67984	94
chr2	17836157	17836513	peak_1581	632	225.094	3.51814	159
chr2	17837991	17838708	peak_1582	473	338.808	4.19008	191
chr2	17838841	17839506	peak_1583	535	355.752	3.56228	437
chr2	17841353	17841916	peak_1584	1000	699.122	4.36331	374
chr2	17844132	17844852	peak_1585	623	448.681	5.04283	267
chr2	17847594	17848273	peak_1586	514	348.678	3.42869	334
chr2	17848462	17849178	peak_1587	530	379.443	3.58873	432
chr2	17849396	17850115	peak_1588	479	344.527	3.27915	168
chr2	17851701	17852116	peak_1589	997	413.866	4.18322	343
chr2	17906913	17907702	peak_1590	575	453.896	3.96118	485
chr2	17918671	17919035	peak_1591	893	325.07	3.7676	86
chr2	17922902	17923324	peak_1592	1000	638.356	5.34493	268
chr2	17923536	17923912	peak_1593	714	268.315	3.8361	145
chr2	17924858	17925540	peak_1594	1000	869.464	5.47156	597
chr2	17928526	17930359	peak_1595	1000	2157.87	4.85736	1692
chr2	17933026	17933763	peak_1596	893	658.461	4.44252	212
chr2	17933884	17935500	peak_1597	763	1233.02	4.95772	912
chr2	17938802	17939900	peak_1598	930	1020.89	4.03004	1005
chr2	17940250	17942311	peak_1599	1000	2707.1	4.9499	986
chr2	18523723	18524211	peak_1600	1000	535.893	4.90615	215
chr2	18528046	18528785	peak_1601	1000	893.395	5.69632	284
chr2	18601999	18602840	peak_1602	838	705.12	4.29064	677
chr2	18770087	18770528	peak_1603	925	407.891	3.7774	206
chr2	18949292	18949728	peak_1604	468	203.988	3.42499	77
chr2	19020987	19021365	peak_1605	660	249.435	3.7853	82
chr2	19023286	19023798	peak_1606	1000	745.61	4.44252	133
chr2	19163863	19164525	peak_1607	949	628.561	4.01302	276
chr2	19200969	19201383	peak_1608	795	329.171	3.42874	283
chr2	19312622	19313205	peak_1609	498	290.126	4.07137	143
chr2	19570664	19571258	peak_1610	642	381.123	4.02409	131
chr2	20064789	20065218	peak_1611	546	234.026	3.76638	201
chr2	20098407	20099742	peak_1612	647	863.611	4.18111	1017
chr2	20106350	20106775	peak_1613	767	325.766	3.40545	89
chr2	20163934	20164684	peak_1614	402	301.617	3.29352	676
chr2	20172609	20173668	peak_1615	1000	1098.95	4.30262	259
chr2	20232219	20232577	peak_1616	922	330.197	3.60451	139
chr2	20563635	20564011	peak_1617	1000	810.836	5.65667	205
chr2	20574085	20574359	peak_1618	1000	281.388	4.29561	140
chr2	20971977	20972385	peak_1619	638	260.261	3.73362	101
chr2	21028793	21030104	peak_1620	944	1237.36	4.21989	516
chr2	21030895	21031744	peak_1621	975	827.849	4.38214	115
chr2	21032502	21032974	peak_1622	832	392.524	4.50165	227
chr2	21091105	21091621	peak_1623	455	234.555	3.42874	117
chr2	21376913	21377780	peak_1624	1000	1436.89	5.72541	345
chr2	21397578	21398429	peak_1625	612	521.225	3.62222	797
chr2	21424304	21425341	peak_1626	688	713.6	3.85872	754
chr2	21465142	21465678	peak_1627	379	203.02	3.17473	249
chr2	21567441	21567841	peak_1628	526	210.475	3.19136	310
chr2	22034037	22034468	peak_1629	526	226.547	3.53557	237
chr2	22317980	22318852	peak_1630	989	862.008	5.18259	573
chr2	22408745	22409169	peak_1631	702	297.649	4.57115	206
chr2	22410080	22410740	peak_1632	660	435.885	3.65709	259
chr2	22414569	22414957	peak_1633	588	228.253	3.33905	94
chr2	22530947	22531790	peak_1634	274	230.772	3.3191	724
chr2	22562123	22562756	peak_1635	747	473.15	4.37853	205
chr2	23694841	23695083	peak_1636	916	221.745	3.72499	168
chr2	24083750	24084303	peak_1637	637	352.024	3.73362	179
chr2	24085518	24085978	peak_1638	593	272.905	4.21989	216
chr2	24224114	24224733	peak_1639	443	274.301	3.32601	73
chr2	24416414	24416992	peak_1640	364	210.636	3.23035	411
chr2	24519324	24520025	peak_1641	811	568.514	3.91194	390
chr2	24552843	24553557	peak_1642	729	520.371	4.22239	176
chr2	24554895	24555220	peak_1643	673	218.613	3.61138	238
chr2	24585858	24586221	peak_1644	561	203.613	3.81207	131
chr2	24592537	24593143	peak_1645	590	357.573	3.6945	420
chr2	24596813	24597846	peak_1646	493	509.646	3.63637	637
chr2	24611372	24611822	peak_1647	598	268.954	3.38169	227
chr2	24711467	24711708	peak_1648	1000	268.167	4.17237	156
chr2	24720434	24720653	peak_1649	1000	372.745	4.81002	121
chr2	24721583	24722007	peak_1650	568	240.83	3.3121	372
chr2	24887097	24887301	peak_1651	1000	224.427	4.17148	121
chr2	24892985	24893326	peak_1652	786	268.186	3.77624	150
chr2	25026978	25027261	peak_1653	710	200.875	3.65884	143
chr2	25321309	25322106	peak_1654	304	242.622	2.90179	142
chr2	25339422	25339843	peak_1655	496	208.654	3.34852	295
chr2	25506950	25507469	peak_1656	395	205.009	3.38297	308
chr2	25680051	25680968	peak_1657	299	274.487	3.57311	754
chr2	25781955	25782719	peak_1658	334	255.091	3.22948	63
chr2	25789841	25790867	peak_1659	314	322.511	3.47017	953
chr2	26384326	26385461	peak_1660	414	470.412	3.39177	727
chr2	26682817	26683040	peak_1661	946	210.901	3.83288	81
chr2	26723620	26724192	peak_1662	785	449.041	4.07545	262
chr2	26724386	26724987	peak_1663	1000	717.015	4.59293	95
chr2	27006914	27007304	peak_1664	856	334.014	3.75467	307
chr2	27008693	27009006	peak_1665	644	201.431	3.42242	130
chr2	27009293	27009683	peak_1666	712	277.796	3.41076	310
chr2	27033797	27034375	peak_1667	803	464.232	3.65896	445
chr2	27089740	27090311	peak_1668	422	240.974	3.13685	392
chr2	27320847	27321129	peak_1669	811	228.691	3.70254	97
chr2	27322091	27322820	peak_1670	484	352.645	3.94612	293
chr2	27742274	27742772	peak_1671	477	237.658	3.12953	453
chr2	27750327	27750738	peak_1672	492	202.046	3.69461	110
chr2	27785584	27785998	peak_1673	606	251.02	3.79272	164
chr2	28394147	28394815	peak_1674	430	286.991	3.23881	88
chr2	28848888	28849726	peak_1675	404	338.889	3.53544	151
chr2	28858238	28858771	peak_1676	1000	542.792	4.48465	289
chr2	29298313	29299018	peak_1677	325	228.811	3.35624	199
chr2	29398289	29398833	peak_1678	568	309.065	3.79653	459
chr2	29412202	29412491	peak_1679	782	226.062	3.60326	89
chr2	29871889	29872950	peak_1680	1000	18725.6	38.5103	451
chr2	29873061	29873914	peak_1681	1000	16701.4	34.9052	229
chr2	30035016	30035468	peak_1682	606	273.937	3.38953	252
chr2	30194806	30195631	peak_1683	256	211.343	3.4152	546
chr2	30357809	30358281	peak_1684	429	202.497	3.24976	332
chr2	30422361	30422658	peak_1685	673	200.026	3.2703	95
chr2	30632582	30633003	peak_1686	601	253.227	3.13685	250
chr2	30908203	30909369	peak_1687	747	870.89	3.84464	386
chr2	30910377	30910917	peak_1688	434	234.589	3.64743	91
chr2	31004625	31005226	peak_1689	339	204.035	3.742	507
chr2	31123803	31124039	peak_1690	1000	267.393	3.96696	139
chr2	31145461	31145928	peak_1691	629	293.519	4.0433	215
chr2	31396104	31396582	peak_1692	507	242.547	3.20187	405
chr2	32172899	32173808	peak_1693	476	432.744	3.75467	179
chr2	32397061	32397299	peak_1694	943	224.371	3.60907	129
chr2	32673786	32674406	peak_1695	587	364.193	3.641	225
chr2	33049295	33049752	peak_1696	515	235.557	3.42869	305
chr2	33329712	33330295	peak_1697	408	238.139	3.48578	429
chr2	33731118	33731552	peak_1698	472	204.661	2.94125	57
chr2	33815576	33815951	peak_1699	588	220.673	3.70027	221
chr2	33955460	33955818	peak_1700	1000	374.697	4.6217	213
chr2	34109014	34109840	peak_1701	424	350.129	3.15685	691
chr2	34206437	34208119	peak_1702	984	1655.17	4.46209	1401
chr2	34209479	34209788	peak_1703	756	233.565	3.60755	149
chr2	34210454	34211844	peak_1704	601	835.051	3.90317	414
chr2	34211977	34212557	peak_1705	637	369.406	4.13584	226
chr2	34213170	34213574	peak_1706	587	237.067	3.32527	192
chr2	34214038	34214453	peak_1707	823	341.492	4.31275	245
chr2	34236324	34237044	peak_1708	302	217.246	3.02792	262
chr2	34251862	34252118	peak_1709	1000	258.147	3.86763	94
chr2	34912126	34912604	peak_1710	885	423.126	4.51753	270
chr2	35057347	35057819	peak_1711	438	206.593	3.55673	345
chr2	35303142	35304497	peak_1712	1000	1579.16	5.21276	971
chr2	35317200	35317659	peak_1713	1000	556.643	4.13584	269
chr2	35343093	35343795	peak_1714	874	613.564	3.74019	96
chr2	35353970	35355334	peak_1715	983	1341.26	4.63516	626
chr2	35386229	35386773	peak_1716	541	294.489	3.54782	255
chr2	35558562	35559035	peak_1717	842	398.339	3.94483	143
chr2	35871248	35871874	peak_1718	416	260.21	3.50592	222
chr2	36027719	36028277	peak_1719	523	291.859	3.59806	354
chr2	36028426	36029001	peak_1720	467	268.791	3.87507	266
chr2	36070925	36071127	peak_1721	1000	211.273	3.50787	166
chr2	36071234	36071538	peak_1722	883	268.418	3.79262	163
chr2	36479519	36479700	peak_1723	1000	210.528	4.27681	89
chr2	36610317	36610624	peak_1724	798	245.082	3.58873	94
chr2	37165834	37166459	peak_1725	609	380.553	3.8836	177
chr2	37236399	37237009	peak_1726	438	267.087	3.06378	142
chr2	37419511	37419958	peak_1727	891	398.304	4.66703	162
chr2	37956598	37957009	peak_1728	499	205.282	3.4217	268
chr2	38072388	38072809	peak_1729	482	202.713	3.56207	355
chr2	38313648	38314164	peak_1730	649	334.733	4.12498	300
chr2	38367136	38368339	peak_1731	503	605.649	3.66551	476
chr2	38394108	38394551	peak_1732	592	262.343	3.69365	271
chr2	38582826	38583285	peak_1733	461	211.707	3.2017	244
chr2	38610007	38610554	peak_1734	690	377.517	3.59251	96
chr2	38999452	38999968	peak_1735	618	319.069	3.94179	98
chr2	39202196	39202444	peak_1736	837	207.513	3.54782	88
chr2	39203025	39203330	peak_1737	675	205.735	3.3152	238
chr2	39369807	39370368	peak_1738	451	252.786	3.70504	489
chr2	39405216	39405730	peak_1739	456	234.614	3.2714	219
chr2	39412842	39413319	peak_1740	645	307.667	3.87862	71
chr2	39414960	39415455	peak_1741	791	391.553	4.21622	139
chr2	39663769	39664642	peak_1742	517	451.683	3.36732	606
chr2	39789286	39790034	peak_1743	328	245.014	3.3216	572
chr2	39911700	39912539	peak_1744	341	286.136	3.23131	472
chr2	39921044	39921751	peak_1745	580	410.29	3.50576	546
chr2	39947504	39948181	peak_1746	454	307.165	3.56102	417
chr2	39985168	39985829	peak_1747	383	253.239	3.52532	373
chr2	39992705	39993129	peak_1748	516	218.975	3.18718	89
chr2	40375211	40375689	peak_1749	1000	480.315	4.66055	219
chr2	40376033	40377363	peak_1750	401	533.195	3.61616	771
chr2	40416609	40417140	peak_1751	874	464.202	4.39708	87
chr2	40655361	40655734	peak_1752	759	283.012	4.18626	79
chr2	41041900	41042129	peak_1753	1000	318.615	4.22076	147
chr2	41145706	41146494	peak_1754	846	666.958	4.75517	276
chr2	41151184	41151888	peak_1755	590	415.704	3.75041	250
chr2	41217626	41218376	peak_1756	921	690.58	4.01104	523
chr2	41605194	41606059	peak_1757	438	378.874	3.23029	140
chr2	41614199	41614901	peak_1758	610	427.877	3.50592	565
chr2	42332685	42333023	peak_1759	776	262.227	3.8836	186
chr2	42624695	42625457	peak_1760	370	281.704	3.22589	557
chr2	43046317	43046948	peak_1761	440	277.902	4.28011	531
chr2	43142382	43143044	peak_1762	351	232.084	3.63651	511
chr2	43149225	43149992	peak_1763	339	259.742	3.20927	280
chr2	43470991	43471514	peak_1764	398	208.202	3.20152	366
chr2	43477185	43477491	peak_1765	662	202.655	3.56669	227
chr2	43660057	43660796	peak_1766	767	566.587	4.53092	567
chr2	43661147	43661843	peak_1767	1000	704.15	4.7645	167
chr2	43683287	43683859	peak_1768	486	278.056	3.65874	165
chr2	43809416	43809844	peak_1769	541	231.724	3.42499	313
chr2	43897880	43898832	peak_1770	650	619.131	4.14774	216
chr2	43943293	43943617	peak_1771	908	294.28	3.64133	245
chr2	43957536	43958400	peak_1772	309	267.142	3.21684	302
chr2	43962038	43962244	peak_1773	1000	223.832	3.97146	147
chr2	44079848	44080615	peak_1774	670	513.765	4.11511	616
chr2	44090000	44090607	peak_1775	362	219.487	3.09066	493
chr2	44289235	44289618	peak_1776	639	244.577	3.51814	185
chr2	44381037	44381829	peak_1777	586	464.051	3.3115	398
chr2	44979111	44979510	peak_1778	652	260.22	3.79262	99
chr2	44983345	44983681	peak_1779	1000	374.461	4.71082	154
chr2	45472788	45473243	peak_1780	441	200.433	3.27503	97
chr2	45557788	45558142	peak_1781	566	200.415	3.34845	310
chr2	45654752	45655420	peak_1782	392	261.577	3.04525	193
chr2	45887189	45887893	peak_1783	406	286.022	3.68663	441
chr2	45966885	45967229	peak_1784	708	243.496	3.49839	275
chr2	45994299	45995013	peak_1785	283	201.723	3.50008	62
chr2	46153292	46153939	peak_1786	334	215.893	3.36012	561
chr2	46176017	46176473	peak_1787	575	262.37	3.23035	97
chr2	46195833	46196467	peak_1788	334	212.022	3.52762	64
chr2	46356567	46357080	peak_1789	490	251.29	3.87641	322
chr2	46710295	46710675	peak_1790	1000	2178.88	10.753	300
chr2	46778184	46779219	peak_1791	482	499.294	4.01302	340
chr2	46785860	46787079	peak_1792	460	561.198	4.18742	967
chr2	46794881	46796005	peak_1793	784	880.759	4.35032	553
chr2	46802542	46804485	peak_1794	829	1610.37	3.94531	351
chr2	46872440	46873051	peak_1795	399	243.948	3.15409	227
chr2	47229279	47229885	peak_1796	945	572.567	4.21904	237
chr2	47589966	47591105	peak_1797	271	308.46	3.63871	548
chr2	47937057	47937728	peak_1798	396	265.538	3.23029	348
chr2	48237804	48238370	peak_1799	495	280.441	3.45128	178
chr2	48448195	48448749	peak_1800	380	210.26	2.91524	190
chr2	48996602	48996821	peak_1801	1000	1103.88	7.87341	17
chr2	49392247	49392861	peak_1802	405	248.971	3.10599	50
chr2	49393950	49394463	peak_1803	869	445.982	4.3031	421
chr2	49469260	49469563	peak_1804	953	288.638	4.14074	148
chr2	49487986	49488701	peak_1805	385	275.135	3.22948	381
chr2	49495987	49496348	peak_1806	820	295.969	3.50812	285
chr2	49556468	49556687	peak_1807	938	205.455	3.5792	25
chr2	49662967	49663607	peak_1808	322	206.202	3.02792	79
chr2	49671750	49671972	peak_1809	1000	342.401	4.51345	54
chr2	49763953	49764741	peak_1810	426	335.96	3.44446	329
chr2	49861375	49862598	peak_1811	1000	1405	4.95857	96
chr2	49873125	49873758	peak_1812	490	310.244	3.84091	201
chr2	49900585	49900975	peak_1813	606	236.338	3.54378	307
chr2	50003665	50004698	peak_1814	767	792.505	4.26172	241
chr2	50006150	50006529	peak_1815	1000	633.947	5.02541	142
chr2	50036023	50036650	peak_1816	1000	647.057	4.43816	197
chr2	50146576	50146923	peak_1817	680	235.895	3.50802	162
chr2	50164684	50164949	peak_1818	1000	327.039	4.61516	166
chr2	50165518	50166448	peak_1819	664	617.796	4.17171	757
chr2	50502973	50503608	peak_1820	527	334.477	3.79272	483
chr2	50511309	50511910	peak_1821	580	348.851	4.13187	301
chr2	50594355	50594692	peak_1822	981	330.741	4.00606	183
chr2	50595243	50595457	peak_1823	948	202.872	3.39512	49
chr2	50606695	50607651	peak_1824	1000	1344.1	5.1598	378
chr2	50624410	50624818	peak_1825	1000	525.571	4.9749	115
chr2	50634018	50634909	peak_1826	253	225.463	3.13968	284
chr2	50642054	50642369	peak_1827	638	200.964	3.29777	50
chr2	50926862	50927925	peak_1828	793	842.993	4.28331	428
chr2	50935088	50936046	peak_1829	469	449.121	3.78114	620
chr2	51040462	51040796	peak_1830	806	269.073	3.51941	276
chr2	51117479	51118051	peak_1831	585	334.618	3.97062	277
chr2	51161389	51161774	peak_1832	524	201.865	3.26378	195
chr2	51300450	51301333	peak_1833	389	343.614	3.95214	497
chr2	51905851	51906642	peak_1834	486	384.162	4.47396	90
chr2	52070669	52070984	peak_1835	878	276.65	3.79184	238
chr2	52269809	52270221	peak_1836	1000	515.229	4.19244	172
chr2	53421333	53421931	peak_1837	524	313.233	3.60755	85
chr2	53423179	53423821	peak_1838	743	477.076	4.12498	116
chr2	53940378	53940835	peak_1839	447	204.073	3.19814	58
chr2	54161651	54161782	peak_1840	1000	544.88	6.59072	24
chr2	54250062	54250508	peak_1841	899	401.086	4.02739	210
chr2	54323927	54324676	peak_1842	350	262.214	3.21626	81
chr2	54334090	54334367	peak_1843	819	226.916	3.71151	137
chr2	54361426	54361837	peak_1844	510	209.814	3.23881	202
chr2	54855328	54855807	peak_1845	518	248.219	3.79184	73
chr2	54884682	54885117	peak_1846	1000	470.184	3.70815	367
chr2	54966668	54967247	peak_1847	601	347.947	3.78515	349
chr2	54987949	54988940	peak_1848	688	681.977	3.87366	817
chr2	55078018	55078516	peak_1849	607	302.115	3.42793	304
chr2	55394468	55394876	peak_1850	527	215.122	3.21927	308
chr2	55543474	55543978	peak_1851	1000	722.73	5.06362	251
chr2	55577819	55578270	peak_1852	841	379.455	3.58643	306
chr2	55586023	55586791	peak_1853	445	341.768	4.26671	171
chr2	55796133	55796457	peak_1854	999	323.634	4.48924	167
chr2	55863515	55863779	peak_1855	870	229.724	3.88081	210
chr2	56016246	56016672	peak_1856	520	221.659	3.69549	249
chr2	56016969	56017366	peak_1857	644	255.608	3.42793	187
chr2	56028161	56028703	peak_1858	436	236.252	3.41508	331
chr2	56049824	56050222	peak_1859	731	291.052	3.86327	185
chr2	56061477	56061890	peak_1860	499	206.284	3.33456	48
chr2	56381841	56382412	peak_1861	377	215.253	3.3121	325
chr2	56488024	56488703	peak_1862	846	574.724	4.3889	431
chr2	56636145	56637017	peak_1863	247	215.729	3.14918	191
chr2	56637321	56637919	peak_1864	369	220.514	3.23029	158
chr2	56658622	56659263	peak_1865	899	575.985	4.11533	577
chr2	56661534	56661781	peak_1866	983	242.685	4.12209	97
chr2	56673992	56677453	peak_1867	1000	4404.13	4.76234	2025
chr2	56680537	56681866	peak_1868	1000	2956.25	6.0114	927
chr2	56682658	56682952	peak_1869	1000	418.846	4.35027	192
chr2	56686794	56687545	peak_1870	860	645.654	3.87465	498
chr2	57348690	57349017	peak_1871	993	324.638	3.65878	142
chr2	57582820	57583096	peak_1872	974	268.759	4.35757	125
chr2	57623161	57623857	peak_1873	518	360.233	3.61621	223
chr2	57797700	57798085	peak_1874	554	213.324	3.48457	60
chr2	57945440	57945787	peak_1875	707	245.482	3.64743	158
chr2	57993467	57993868	peak_1876	733	294.057	3.61616	263
chr2	58149541	58150067	peak_1877	575	302.513	4.0433	281
chr2	58435561	58435852	peak_1878	838	243.723	3.68663	110
chr2	58591716	58592464	peak_1879	613	458.233	3.62038	152
chr2	58603763	58605290	peak_1880	714	1089.77	4.17836	1373
chr2	58730704	58731116	peak_1881	568	234.066	3.50592	245
chr2	59450982	59451658	peak_1882	317	214.339	3.11728	120
chr2	59458653	59459031	peak_1883	723	273.32	3.51814	87
chr2	59459528	59460107	peak_1884	527	305.05	3.51073	217
chr2	59543290	59543626	peak_1885	829	278.632	4.44413	214
chr2	59692907	59693449	peak_1886	470	254.472	3.4466	109
chr2	59857938	59858128	peak_1887	1000	228.137	4.02887	92
chr2	59912142	59912488	peak_1888	719	248.638	3.67044	209
chr2	59913063	59913817	peak_1889	334	251.694	3.13691	484
chr2	60128322	60128899	peak_1890	699	403.586	3.80015	263
chr2	60364555	60364919	peak_1891	723	263.152	3.89733	174
chr2	60525781	60526384	peak_1892	415	250.336	3.21916	290
chr2	60960089	60960742	peak_1893	814	531.503	3.66551	236
chr2	60963965	60964539	peak_1894	821	471.044	3.97062	195
chr2	60971172	60971587	peak_1895	807	334.79	4.4745	201
chr2	61616028	61616440	peak_1896	612	252.277	3.30821	91
chr2	61618204	61619514	peak_1897	411	538.442	3.59684	1189
chr2	61633405	61633894	peak_1898	439	214.902	3.10743	420
chr2	62160377	62160570	peak_1899	1000	227.077	4.07545	94
chr2	62322098	62322408	peak_1900	709	219.927	3.59946	211
chr2	62329704	62330710	peak_1901	915	920.408	4.45296	718
chr2	62336444	62338600	peak_1902	547	1178.36	4.1148	1023
chr2	62722830	62723663	peak_1903	386	321.863	3.70244	552
chr2	62894974	62895263	peak_1904	721	208.362	3.52515	62
chr2	62898917	62899419	peak_1905	450	225.751	3.21279	287
chr2	62986480	62987279	peak_1906	428	342.366	3.24908	718
chr2	63237903	63238226	peak_1907	983	317.463	3.84241	206
chr2	63904960	63905445	peak_1908	678	328.952	4.32712	219
chr2	64045761	64046180	peak_1909	576	241.264	3.4152	21
chr2	64122716	64123003	peak_1910	1000	306.291	4.03494	158
chr2	64125109	64125504	peak_1911	524	206.92	3.60776	72
chr2	64128817	64129155	peak_1912	794	268.361	3.83709	255
chr2	64129775	64130405	peak_1913	460	289.651	4.02887	95
chr2	64131337	64131861	peak_1914	714	374.203	3.78453	385
chr2	64747291	64747590	peak_1915	678	202.864	3.59806	37
chr2	64986591	64987563	peak_1916	459	445.951	3.24787	482
chr2	64993026	64993868	peak_1917	250	210.139	3.17214	493
chr2	65010325	65010732	peak_1918	1000	499.519	4.11981	177
chr2	65274302	65274781	peak_1919	664	318.278	3.6926	116
chr2	65531646	65532216	peak_1920	527	300.38	3.79802	418
chr2	65798979	65799523	peak_1921	562	305.507	3.5066	368
chr2	65902894	65903447	peak_1922	364	201.108	3.22948	187
chr2	65962135	65962531	peak_1923	1000	423.374	4.02744	270
chr2	65971063	65971492	peak_1924	486	208.669	3.45146	213
chr2	66007361	66007792	peak_1925	579	249.742	3.4421	364
chr2	66014598	66015434	peak_1926	753	629.227	3.85596	546
chr2	66443349	66443742	peak_1927	598	235.003	3.37408	251
chr2	66450777	66451297	peak_1928	516	268.332	3.52762	120
chr2	66670225	66671074	peak_1929	521	442.682	3.47036	92
chr2	67159477	67159870	peak_1930	522	205.168	3.38169	254
chr2	67178810	67179126	peak_1931	1000	2615.05	13.7104	77
chr2	67245861	67246067	peak_1932	1000	1585.63	10.5841	124
chr2	67264013	67264404	peak_1933	1000	451.631	5.13742	110
chr2	67317424	67318022	peak_1934	364	217.437	3.12843	485
chr2	67325553	67326493	peak_1935	438	411.636	3.42793	679
chr2	67475563	67477058	peak_1936	822	1229.41	4.77218	963
chr2	67478988	67480564	peak_1937	676	1064.78	4.4986	939
chr2	67486975	67487309	peak_1938	1000	412.545	4.44607	268
chr2	67492108	67492359	peak_1939	1000	364.919	4.54185	173
chr2	67492703	67494416	peak_1940	686	1175.34	3.7853	1303
chr2	67495196	67495869	peak_1941	869	585.086	4.22636	118
chr2	67669120	67669960	peak_1942	479	402.406	3.6018	298
chr2	67969343	67970055	peak_1943	801	570.012	4.44413	361
chr2	68286714	68287430	peak_1944	339	242.902	3.4037	115
chr2	68413129	68413740	peak_1945	435	265.642	3.7291	332
chr2	68785343	68785663	peak_1946	899	287.734	4.32053	181
chr2	68791173	68791806	peak_1947	353	223.297	3.04363	287
chr2	68798680	68798948	peak_1948	870	233.252	3.54775	196
chr2	68883016	68884041	peak_1949	628	643.709	3.91178	843
chr2	68914940	68916157	peak_1950	285	347.367	3.48105	383
chr2	69247397	69248446	peak_1951	544	571.106	3.87215	684
chr2	69514459	69514968	peak_1952	530	269.758	3.32613	174
chr2	69521264	69521943	peak_1953	328	222.704	3.11361	632
chr2	70045205	70045695	peak_1954	1000	534.909	4.02401	305
chr2	70053369	70053650	peak_1955	1000	307.225	3.81207	149
chr2	70183575	70184104	peak_1956	642	339.644	4.51724	450
chr2	70184848	70185649	peak_1957	1000	1441.28	6.36361	613
chr2	70186445	70186936	peak_1958	578	283.671	3.50576	167
chr2	70198541	70198974	peak_1959	872	377.366	4.18968	262
chr2	70213034	70213637	peak_1960	384	231.432	3.60326	331
chr2	70274883	70275674	peak_1961	499	394.433	3.97062	114
chr2	70275991	70276524	peak_1962	487	259.671	4.0064	434
chr2	70301487	70301986	peak_1963	477	237.945	2.96413	140
chr2	70308745	70309231	peak_1964	570	276.99	3.20914	202
chr2	70441666	70441952	peak_1965	802	229.251	3.30306	199
chr2	70535084	70535414	peak_1966	765	252.413	3.50212	236
chr2	70697658	70698255	peak_1967	530	316.182	3.59684	427
chr2	71048638	71048933	peak_1968	767	226.169	3.21927	282
chr2	71180402	71180800	peak_1969	718	285.735	4.00291	254
chr2	71336516	71337184	peak_1970	435	290.349	3.29352	510
chr2	71337520	71337979	peak_1971	518	237.904	3.68466	310
chr2	71842898	71843847	peak_1972	356	337.547	3.70815	620
chr2	72223228	72223990	peak_1973	740	564.129	4.33589	260
chr2	72342001	72342514	peak_1974	528	270.791	3.22304	352
chr2	72550346	72550699	peak_1975	620	218.751	3.56584	273
chr2	72556622	72557063	peak_1976	460	202.659	3.38935	91
chr2	72672555	72673663	peak_1977	225	249.382	3.04363	958
chr2	72713824	72714276	peak_1978	473	213.594	3.32527	65
chr2	72726466	72726907	peak_1979	535	236.13	3.6339	223
chr2	72744416	72745300	peak_1980	705	623.652	3.90969	217
chr2	73016531	73016872	peak_1981	885	301.753	4.32712	93
chr2	73022080	73022423	peak_1982	739	253.614	4.28017	90
chr2	73027641	73028012	peak_1983	984	365.151	3.92944	300
chr2	73049007	73049783	peak_1984	278	215.729	3.04554	708
chr2	73073739	73074723	peak_1985	318	313.3	3.21684	725
chr2	73081124	73081647	peak_1986	391	204.596	3.09066	256
chr2	73718588	73719386	peak_1987	449	358.529	3.61483	700
chr2	73811502	73811910	peak_1988	910	371.482	3.73362	60
chr2	74382692	74383361	peak_1989	603	403.643	3.6988	298
chr2	74458195	74458943	peak_1990	898	671.672	3.98416	177
chr2	74844514	74845659	peak_1991	241	275.94	3.49997	219
chr2	74954140	74954753	peak_1992	461	282.78	3.6945	424
chr2	75541846	75542143	peak_1993	1000	301.416	4.66847	222
chr2	75786169	75786758	peak_1994	575	338.914	3.54782	322
chr2	76021535	76021886	peak_1995	644	225.981	3.22948	121
chr2	76859834	76860156	peak_1996	681	219.421	3.955	75
chr2	76860569	76861029	peak_1997	934	429.761	5.14789	266
chr2	77120015	77120567	peak_1998	417	230.019	3.41657	281
[truncated: 16,915 more rows]

## Sheet: Stem
Chromosome	Chr_Start	Chr_End	Name	Score	Signal_Value	P_Value (-log10)	Summit_Position
chr1	139317	139788	peak_0	528	248.815	3.4099	127
chr1	139946	140138	peak_1	1000	200.035	3.83993	73
chr1	144888	145624	peak_2	480	353.166	3.46407	545
chr1	213024	213535	peak_3	394	201.311	3.3396	426
chr1	213685	214299	peak_4	756	464.032	4.59013	76
chr1	215419	215827	peak_5	506	206.25	3.20785	89
chr1	375167	375745	peak_6	1000	637.996	5.98064	337
chr1	380496	381410	peak_7	740	676.79	3.59184	481
chr1	381561	381960	peak_8	1000	639.529	6.12067	153
chr1	382652	383544	peak_9	666	594.479	4.02987	365
chr1	383649	384117	peak_10	768	359.377	5.01654	289
chr1	386721	387097	peak_11	1000	689.048	5.03044	255
chr1	444190	445136	peak_12	490	463.849	4.38665	786
chr1	531693	531977	peak_13	1000	326.153	4.60936	80
chr1	593535	594528	peak_14	803	797.059	4.78392	342
chr1	594904	595538	peak_15	388	246.183	3.67275	494
chr1	610842	611198	peak_16	1000	401.289	4.05362	256
chr1	681305	682013	peak_17	1000	1159.81	5.67366	399
chr1	715558	716048	peak_18	950	465.738	4.22031	244
chr1	750890	751471	peak_19	537	312.071	4.96637	525
chr1	752632	752978	peak_20	644	222.835	3.63544	95
chr1	753219	753508	peak_21	708	204.509	3.25999	99
chr1	837598	837805	peak_22	1000	237.994	4.12956	73
chr1	882195	882791	peak_23	409	243.911	3.56046	417
chr1	918204	918515	peak_24	743	231.151	4.01152	170
chr1	1011964	1012341	peak_25	1000	602.051	5.13777	123
chr1	1012807	1013203	peak_26	605	239.617	4.31561	72
chr1	1034955	1035368	peak_27	1000	471.206	4.99282	286
chr1	1168683	1169251	peak_28	724	411.326	5.03	390
chr1	1171155	1171420	peak_29	801	212.162	4.01886	82
chr1	1263634	1263835	peak_30	1000	260.682	3.99225	91
chr1	1264081	1264481	peak_31	907	362.754	3.75486	110
chr1	1265029	1265564	peak_32	1000	995.654	6.65114	437
chr1	1265889	1266315	peak_33	730	310.941	4.32582	341
chr1	1279972	1280634	peak_34	1000	732.061	5.29967	68
chr1	1319696	1320032	peak_35	1000	364.47	3.7492	261
chr1	1320206	1320661	peak_36	659	300.022	4.11419	67
chr1	1495314	1495843	peak_37	406	214.758	3.54812	82
chr1	1513930	1514295	peak_38	726	264.967	3.78205	277
chr1	1517872	1518370	peak_39	725	360.988	3.69065	87
chr1	1611173	1611903	peak_40	611	445.878	3.88963	190
chr1	1612068	1612741	peak_41	626	421.329	4.0423	142
chr1	1612920	1613097	peak_42	1000	253.333	4.32452	110
chr1	1614501	1615170	peak_43	1000	821.128	4.51583	355
chr1	1763952	1764456	peak_44	479	241.639	3.29736	181
chr1	1890327	1890801	peak_45	568	269.374	3.8093	182
chr1	2220658	2221193	peak_46	613	328.081	3.80403	82
chr1	2227739	2228234	peak_47	552	273.131	3.67796	240
chr1	2272556	2273189	peak_48	692	438.15	4.2125	306
chr1	2273306	2273614	peak_49	809	249.068	3.82421	189
chr1	2273764	2274463	peak_50	1000	916.564	5.38177	346
chr1	2307089	2307703	peak_51	657	403.55	4.00813	142
chr1	2368099	2368435	peak_52	989	332.276	4.12436	67
chr1	2413738	2414220	peak_53	495	238.583	3.98428	139
chr1	2513267	2513456	peak_54	1000	223.266	4.04535	79
chr1	2523996	2524619	peak_55	694	432.057	4.28875	202
chr1	2528594	2528959	peak_56	652	237.868	4.19215	296
chr1	2588681	2589024	peak_57	1000	605.777	5.91077	141
chr1	2944466	2945172	peak_58	435	307.127	3.2383	239
chr1	2945384	2945702	peak_59	1000	486.523	4.50948	232
chr1	2946434	2946716	peak_60	904	255.044	3.91591	93
chr1	2946824	2947486	peak_61	727	481.445	5.18478	452
chr1	2947588	2948127	peak_62	882	475.464	4.32864	303
chr1	3085044	3086345	peak_63	1000	40823.2	44.3773	305
chr1	3101895	3102170	peak_64	835	229.63	3.4099	199
chr1	3147695	3147960	peak_65	1000	296.807	4.42036	118
chr1	3250914	3252149	peak_66	915	1130.43	4.22116	240
chr1	3379650	3379951	peak_67	665	200.017	3.51322	41
chr1	3402613	3402806	peak_68	1000	209.755	3.91369	133
chr1	3789604	3790492	peak_69	792	703.319	4.73088	488
chr1	3833737	3834013	peak_70	908	250.622	4.13511	163
chr1	3992302	3993077	peak_71	792	613.542	3.9143	264
chr1	4018595	4018903	peak_72	776	239.138	3.38361	142
chr1	4148624	4148939	peak_73	941	296.282	4.41332	187
chr1	4192002	4192549	peak_74	1000	574.287	4.02809	340
chr1	4217359	4217802	peak_75	540	239.296	3.54244	163
chr1	4283797	4284038	peak_76	923	222.421	3.67545	176
chr1	4352669	4353029	peak_77	703	253.191	3.471	153
chr1	4353614	4354221	peak_78	361	219.09	3.21198	519
chr1	4364824	4366025	peak_79	693	831.91	4.02656	744
chr1	4367010	4367708	peak_80	660	460.791	4.70365	599
chr1	4373404	4373821	peak_81	698	290.994	3.82104	179
chr1	4374517	4374806	peak_82	1000	294.105	3.98749	79
chr1	4374934	4375135	peak_83	1000	225.982	4.21773	79
chr1	4471165	4471459	peak_84	1000	474.374	4.91605	97
chr1	4471795	4472715	peak_85	1000	2200.34	6.40158	527
chr1	4472937	4473395	peak_86	867	397.17	4.62206	352
chr1	4477341	4478178	peak_87	1000	1246.32	6.28698	305
chr1	4479552	4479904	peak_88	1000	411.017	5.06545	223
chr1	4480356	4481082	peak_89	1000	889.281	5.14818	528
chr1	4482221	4482779	peak_90	1000	597.395	4.66831	367
chr1	4486959	4487612	peak_91	871	568.884	3.96866	554
chr1	4631113	4631691	peak_92	1000	620.48	4.95807	398
chr1	4643405	4643980	peak_93	597	343.143	4.52484	82
chr1	4658970	4659315	peak_94	674	232.494	3.68791	173
chr1	4850670	4851056	peak_95	552	212.973	3.82404	97
chr1	5052801	5053237	peak_96	991	432.174	4.04145	343
chr1	5215066	5215599	peak_97	574	305.982	3.60031	69
chr1	5595240	5595594	peak_98	705	249.466	3.92082	55
chr1	5994935	5995190	peak_99	800	203.999	3.33984	89
chr1	6024765	6025473	peak_100	761	539.135	4.27286	631
chr1	6026378	6027079	peak_101	539	377.717	3.48189	134
chr1	6029817	6030428	peak_102	516	315.023	3.8093	258
chr1	6060737	6061286	peak_103	942	516.984	4.68279	39
chr1	6242735	6242912	peak_104	1000	220.469	4.22993	93
chr1	6247041	6248411	peak_105	806	1103.97	4.86192	930
chr1	6355069	6355859	peak_106	725	572.716	4.3091	641
chr1	6697500	6697766	peak_107	1000	266.226	3.81153	24
chr1	6764086	6765255	peak_108	1000	1916.34	6.09277	957
chr1	6838249	6838558	peak_109	1000	652.516	5.13526	252
chr1	6866307	6867751	peak_110	699	1009.37	4.5223	554
chr1	6867905	6868287	peak_111	551	210.553	3.61329	273
chr1	7028321	7028626	peak_112	972	296.578	4.18846	134
chr1	7261138	7261640	peak_113	728	365.536	3.77397	172
chr1	7376983	7377520	peak_114	722	387.698	3.91919	363
chr1	7519057	7519361	peak_115	829	252.054	3.5852	165
chr1	7529887	7530101	peak_116	945	202.276	4.08308	82
chr1	7530539	7530760	peak_117	906	200.147	3.87003	166
chr1	7541250	7541801	peak_118	444	244.809	3.35283	98
chr1	7759306	7760079	peak_119	343	264.924	3.471	198
chr1	7930737	7930949	peak_120	1000	257.519	4.06861	72
chr1	8094181	8094723	peak_121	383	207.71	3.69758	178
chr1	8214070	8214376	peak_122	1000	324.956	4.29462	92
chr1	8528292	8529019	peak_123	836	607.658	5.1104	521
chr1	8663707	8663882	peak_124	1000	1064.82	8.75198	128
chr1	8827338	8827968	peak_125	1000	660.572	5.08739	335
chr1	9036612	9037213	peak_126	598	359.106	3.56046	311
chr1	9060604	9061021	peak_127	908	378.789	4.31337	132
chr1	10301356	10302145	peak_128	555	437.71	4.47662	449
chr1	10584927	10585336	peak_129	558	228.285	3.88061	210
chr1	10786809	10787298	peak_130	1000	5705.32	24.2743	181
chr1	10860873	10861165	peak_131	992	289.562	3.94084	144
chr1	11089096	11089840	peak_132	1000	1067.27	5.66657	552
chr1	11553109	11553725	peak_133	627	386.359	3.85071	187
chr1	11662350	11662702	peak_134	1000	433.092	4.90299	51
chr1	11664776	11665066	peak_135	708	205.378	4.09582	99
chr1	11746911	11747365	peak_136	831	377.462	4.32921	256
chr1	11791314	11791746	peak_137	561	242.493	3.60174	167
chr1	12124681	12124953	peak_138	1000	280.517	4.48492	126
chr1	12271976	12272345	peak_139	656	241.913	3.38822	156
chr1	12295895	12296233	peak_140	593	200.499	3.93332	183
chr1	12406897	12407834	peak_141	466	436.256	3.37285	662
chr1	12407948	12408199	peak_142	1000	259.132	4.46902	159
chr1	12409288	12409813	peak_143	530	278.51	4.54294	82
chr1	12820540	12821426	peak_144	628	556.717	3.69758	584
chr1	12830138	12830485	peak_145	1000	605.652	5.04101	268
chr1	12838690	12838928	peak_146	1000	262.634	4.00502	80
chr1	13050739	13051014	peak_147	1000	364.742	4.98747	147
chr1	13207394	13207721	peak_148	953	311.741	3.68367	228
chr1	13264400	13266274	peak_149	467	875.89	3.77882	532
chr1	13337635	13337942	peak_150	972	298.41	4.08961	239
chr1	13407011	13408862	peak_151	398	737.01	3.63695	1737
chr1	13410292	13411376	peak_152	469	508.934	4.16606	880
chr1	13412688	13413073	peak_153	1000	447.547	4.31062	112
chr1	13424002	13424446	peak_154	470	208.728	3.47021	340
chr1	13435349	13435848	peak_155	813	405.795	4.02263	180
chr1	13451631	13452705	peak_156	501	537.741	3.39779	652
chr1	13752637	13753430	peak_157	564	447.133	4.01901	146
chr1	13796288	13796626	peak_158	650	219.571	3.71447	208
chr1	13919868	13920690	peak_159	1000	831.274	5.71377	153
chr1	13945958	13946204	peak_160	837	205.915	3.67382	120
chr1	14148800	14149309	peak_161	1000	554.933	4.94	336
chr1	14149805	14150355	peak_162	898	493.849	3.82103	117
chr1	14175972	14176397	peak_163	721	306.545	3.93542	53
chr1	14345717	14346103	peak_164	747	288.51	4.18424	36
chr1	14412382	14412869	peak_165	1000	1151.68	5.92342	246
chr1	14415660	14416102	peak_166	1000	478.097	4.83221	226
chr1	14448205	14448444	peak_167	958	228.912	4.19289	147
chr1	14524122	14525190	peak_168	834	890.733	4.53409	400
chr1	14541334	14541698	peak_169	902	328.462	4.20308	246
chr1	14597724	14597941	peak_170	1000	233.152	3.97935	99
chr1	14599592	14599968	peak_171	906	340.497	4.17869	87
chr1	14604950	14605590	peak_172	706	452.116	3.93914	556
chr1	14675838	14676322	peak_173	715	346.296	4.31397	263
chr1	14687317	14687632	peak_174	954	300.453	4.36216	228
chr1	14858580	14859112	peak_175	455	241.985	3.99013	97
chr1	14866971	14867377	peak_176	1000	504.441	5.00789	285
chr1	14867574	14867909	peak_177	822	275.267	3.68725	284
chr1	14878304	14878891	peak_178	690	404.823	4.09791	253
chr1	14879126	14879831	peak_179	987	696.026	4.43675	399
chr1	14882819	14883130	peak_180	817	253.953	3.68107	153
chr1	15020731	15021140	peak_181	654	267.533	3.68367	290
chr1	15023867	15024392	peak_182	517	271.476	3.37818	108
chr1	15025552	15025849	peak_183	767	227.717	3.93291	251
chr1	15026561	15026952	peak_184	576	225.058	3.73035	175
chr1	15068886	15069430	peak_185	753	409.759	4.2938	71
chr1	15078238	15078546	peak_186	679	209.03	3.62979	96
chr1	15097598	15098013	peak_187	753	312.412	4.82681	220
chr1	15098967	15099417	peak_188	1000	810.693	5.448	286
chr1	15099740	15099989	peak_189	934	232.467	4.18057	177
chr1	15173214	15173580	peak_190	768	281.168	3.50653	155
chr1	15351999	15352779	peak_191	757	590.693	4.85583	568
chr1	15353193	15353413	peak_192	990	217.902	3.93905	81
chr1	15421459	15421758	peak_193	914	273.296	3.79011	79
chr1	15676283	15676936	peak_194	1000	726.832	5.33606	315
chr1	15706542	15706930	peak_195	1000	389.021	4.73276	141
chr1	15707116	15707807	peak_196	1000	1256.56	5.60185	483
chr1	15709896	15710196	peak_197	1000	317.376	3.77575	90
chr1	15789172	15789674	peak_198	980	491.939	4.94152	140
chr1	15899231	15899476	peak_199	849	208.068	3.71529	95
chr1	15950839	15951269	peak_200	1000	667.669	5.17231	199
chr1	15952793	15953281	peak_201	1000	663.652	5.06477	338
chr1	16030810	16031170	peak_202	1000	370.445	4.33674	212
chr1	16040278	16040455	peak_203	1000	247.883	4.22046	76
chr1	16041941	16042656	peak_204	1000	737.427	4.98882	437
chr1	16114051	16114264	peak_205	1000	231.911	4.45796	94
chr1	16117273	16118002	peak_206	415	302.717	3.36806	651
chr1	16192250	16192489	peak_207	884	211.256	3.66827	82
chr1	16232505	16232780	peak_208	1000	364.144	4.71368	235
chr1	16238435	16238800	peak_209	1000	375.853	4.15555	146
chr1	16449648	16449863	peak_210	1000	291.322	4.22084	149
chr1	16450079	16450619	peak_211	1000	577.035	5.15138	165
chr1	16453666	16454392	peak_212	403	292.381	4.30721	554
chr1	16565243	16565548	peak_213	1000	397.905	5.3217	184
chr1	16565658	16566112	peak_214	816	370.527	4.48352	327
chr1	16683833	16684369	peak_215	640	343.265	4.12636	217
chr1	16684613	16684822	peak_216	1000	262.503	4.7034	67
chr1	16836427	16836728	peak_217	717	215.887	4.0229	123
chr1	16948484	16949040	peak_218	478	265.527	3.5635	477
chr1	16981217	16981857	peak_219	918	587.483	4.94086	294
chr1	17203708	17203956	peak_220	1000	342.008	4.09196	68
chr1	17281388	17281550	peak_221	1000	392.695	5.8876	85
chr1	17281709	17282344	peak_222	1000	1764.67	11.575	183
chr1	17282813	17283277	peak_223	1000	548.321	5.24983	81
chr1	17284280	17284569	peak_224	1000	496.364	4.79722	194
chr1	17287423	17287939	peak_225	1000	2811.33	13.3015	94
chr1	17292868	17293278	peak_226	1000	4359.23	18.5381	122
chr1	17296147	17296377	peak_227	1000	530.133	4.96323	208
chr1	17317061	17317290	peak_228	1000	941.97	6.8219	196
chr1	17319730	17320175	peak_229	1000	3150.55	12.0709	351
chr1	17321363	17321715	peak_230	1000	3377.87	15.9871	256
chr1	17325311	17325658	peak_231	1000	352.632	4.26953	186
chr1	17378970	17379238	peak_232	1000	340.899	4.62461	76
chr1	17478241	17479557	peak_233	1000	4234.29	8.46126	867
chr1	17538676	17538914	peak_234	1000	267.487	4.33485	168
chr1	17616598	17617318	peak_235	483	347.481	3.66827	198
chr1	17617753	17618717	peak_236	819	789.474	5.25568	345
chr1	17678122	17679041	peak_237	1000	1000.98	4.65519	789
chr1	17679440	17679661	peak_238	1000	243.11	4.27118	126
chr1	17721236	17721844	peak_239	1000	727.457	5.62995	234
chr1	17860204	17860656	peak_240	644	291.203	3.63079	86
chr1	18346248	18347626	peak_241	513	707.353	4.22616	1216
chr1	18550115	18550958	peak_242	390	328.942	3.99618	162
chr1	18573864	18574198	peak_243	742	247.769	3.83556	158
chr1	18761090	18761299	peak_244	959	200.338	3.56046	114
chr1	18940185	18940507	peak_245	1000	430.249	4.75507	237
chr1	19097729	19098087	peak_246	709	253.97	3.32902	297
chr1	19243124	19243626	peak_247	829	416.184	4.12122	121
chr1	19259050	19259434	peak_248	1000	401.64	3.86678	257
chr1	19294730	19294949	peak_249	1000	259.874	4.47509	90
chr1	19474422	19474813	peak_250	563	219.975	3.96709	148
chr1	19491738	19492703	peak_251	1000	2221.31	6.48583	449
chr1	19492859	19493439	peak_252	472	273.772	3.49399	85
chr1	19503417	19504259	peak_253	1000	936.936	4.46795	631
chr1	19505466	19506315	peak_254	909	772.03	4.60521	555
chr1	19541817	19542443	peak_255	631	395.019	4.23485	440
chr1	19660508	19660889	peak_256	693	264.055	3.52196	145
chr1	19665066	19665228	peak_257	1000	252.437	4.73349	73
chr1	19685075	19685491	peak_258	976	405.9	5.11148	300
chr1	19689585	19690422	peak_259	765	640.649	4.08279	371
chr1	19692371	19692817	peak_260	814	362.84	4.47912	186
chr1	19697110	19698330	peak_261	1000	1555.64	5.77212	702
chr1	19698583	19698708	peak_262	1000	215.043	4.36791	63
chr1	19705415	19705739	peak_263	653	211.478	3.4738	230
chr1	19706164	19706742	peak_264	730	421.898	4.15853	505
chr1	19707176	19707645	peak_265	504	236.288	3.3773	59
chr1	19728438	19728871	peak_266	522	226.168	3.7794	356
chr1	19992609	19992985	peak_267	735	276.253	3.55183	287
chr1	19998189	19998588	peak_268	604	240.866	3.32768	47
chr1	21586375	21587042	peak_269	550	367.008	3.88019	419
chr1	22126475	22127277	peak_270	465	372.671	3.68367	268
chr1	22129155	22130621	peak_271	1000	3736.04	7.7149	280
chr1	22242594	22243187	peak_272	536	317.566	3.99162	190
chr1	22243407	22243749	peak_273	619	211.696	4.17905	67
chr1	22362699	22362949	peak_274	1000	250.042	3.845	173
chr1	22363245	22363613	peak_275	829	305.22	4.7557	184
chr1	22365786	22366198	peak_276	557	229.428	3.93332	317
chr1	22418899	22419457	peak_277	718	400.901	3.77882	83
chr1	22458167	22458522	peak_278	748	265.685	4.20797	96
chr1	22818830	22819734	peak_279	1000	1385.31	6.15205	174
chr1	22821746	22822147	peak_280	1000	457.31	4.30959	211
chr1	22822257	22822915	peak_281	1000	663.543	4.49824	539
chr1	22848474	22849055	peak_282	799	464.185	4.11774	290
chr1	22849228	22850465	peak_283	1000	1318.05	5.957	444
chr1	22850602	22852579	peak_284	1000	2903.37	5.94827	1544
chr1	22852762	22854198	peak_285	825	1184.2	4.55759	172
chr1	22854419	22854969	peak_286	573	314.922	4.17967	434
chr1	22855547	22855829	peak_287	1000	293.373	3.52499	118
chr1	22937638	22938186	peak_288	1000	653.529	4.40201	336
chr1	23185636	23186359	peak_289	1000	898.372	4.60397	97
chr1	23226753	23227102	peak_290	602	210.042	3.23181	63
chr1	23257307	23258852	peak_291	1000	4113.17	8.82309	934
chr1	23294771	23295712	peak_292	1000	1418.35	6.13608	742
chr1	23373957	23374513	peak_293	1000	710.335	6.17146	436
chr1	23404118	23404783	peak_294	754	501.297	3.90554	117
chr1	23404909	23405152	peak_295	1000	244.107	3.66511	83
chr1	23479721	23480465	peak_296	1000	1526.49	6.36359	662
chr1	23481607	23481795	peak_297	1000	222.676	3.85766	41
chr1	23564989	23565436	peak_298	548	244.787	3.49715	134
chr1	23565746	23566072	peak_299	894	291.413	4.23245	253
chr1	23566695	23567254	peak_300	455	254.11	3.69788	339
chr1	23570134	23570388	peak_301	1000	371.306	4.54895	154
chr1	23645044	23645270	peak_302	916	207.023	3.76448	48
chr1	23671245	23671705	peak_303	514	236.36	4.15341	153
chr1	23755395	23755686	peak_304	904	263.046	3.6596	83
chr1	23927483	23927824	peak_305	1000	544.184	4.77596	119
chr1	23997638	23998126	peak_306	477	232.943	3.54233	286
chr1	23999105	23999435	peak_307	1000	366.599	4.27292	80
chr1	24002294	24002650	peak_308	580	206.64	4.18598	204
chr1	24059141	24060007	peak_309	610	528.668	3.76737	821
chr1	24061104	24061563	peak_310	741	340.147	4.6291	141
chr1	24153045	24153367	peak_311	711	228.815	3.50787	224
chr1	24199713	24200649	peak_312	674	631.204	5.33718	225
chr1	24251968	24252557	peak_313	812	478.23	4.59768	341
chr1	24291654	24292096	peak_314	691	305.208	4.13072	375
chr1	24362702	24363078	peak_315	820	308.145	3.86678	198
chr1	24375240	24375676	peak_316	605	263.695	3.82174	163
chr1	24399275	24399902	peak_317	386	242.089	3.80236	251
chr1	24408760	24409036	peak_318	886	244.541	4.02856	124
chr1	24472517	24473236	peak_319	327	235.083	3.19016	305
chr1	24474339	24474655	peak_320	1000	346.748	4.17967	143
chr1	24908720	24908945	peak_321	921	207.286	3.87003	142
chr1	25009412	25009643	peak_322	1000	252.31	3.64737	156
chr1	25011675	25011814	peak_323	1000	303.486	4.50179	102
chr1	25240507	25240692	peak_324	1000	458.198	5.53793	104
chr1	25284456	25284846	peak_325	695	271.19	3.70605	234
chr1	25402179	25402547	peak_326	1000	504.842	4.78392	206
chr1	25422758	25423049	peak_327	920	267.61	3.52237	94
chr1	25897838	25898314	peak_328	989	470.646	4.23947	407
chr1	26019244	26020194	peak_329	1000	1192.37	5.27203	428
chr1	26023060	26023897	peak_330	1000	1133.81	6.08586	414
chr1	26024272	26024787	peak_331	1000	965.717	6.76893	352
chr1	26024972	26025239	peak_332	881	235.236	3.79194	149
chr1	26026278	26027607	peak_333	935	1243.07	5.01785	165
chr1	26034476	26035315	peak_334	541	453.492	4.0465	67
chr1	26036650	26037338	peak_335	913	628.093	5.27173	525
chr1	26078739	26079158	peak_336	1000	751.792	4.96619	325
chr1	26178412	26179086	peak_337	361	243.287	3.37285	524
chr1	26206233	26206614	peak_338	614	233.922	3.78671	187
chr1	26302570	26303342	peak_339	832	642.342	4.84788	96
chr1	26306055	26307839	peak_340	346	617.245	4.45373	1007
chr1	26308561	26308865	peak_341	669	203.377	3.37844	61
chr1	26352722	26353145	peak_342	540	228.29	4.00552	174
chr1	26358925	26359437	peak_343	771	394.889	3.86477	193
chr1	26379405	26380366	peak_344	414	397.948	3.68367	481
chr1	26393904	26394368	peak_345	770	357.445	4.0465	91
chr1	26447406	26447646	peak_346	1000	322.846	4.23554	67
chr1	26452010	26452426	peak_347	916	381.126	4.78392	319
chr1	26497149	26497732	peak_348	1000	660.995	4.63483	467
chr1	26500951	26501223	peak_349	804	218.75	4.58815	221
chr1	26504358	26504548	peak_350	1000	352.753	5.73428	61
chr1	26504693	26504816	peak_351	1000	298.936	5.33042	87
chr1	26507349	26507542	peak_352	1000	2804.28	22.7229	98
chr1	26507668	26507904	peak_353	1000	3161.42	20.7481	96
chr1	26508201	26510551	peak_354	1000	44943.8	43.3799	892
chr1	26511403	26513194	peak_355	1000	32774.2	34.8875	975
chr1	26513730	26515039	peak_356	1000	11743.8	17.9104	324
chr1	26515420	26518318	peak_357	1000	98775.8	50.0405	1720
chr1	26575722	26576354	peak_358	715	451.577	4.16852	175
chr1	26577025	26577295	peak_359	1000	471.532	4.85928	82
chr1	26691897	26692416	peak_360	602	312.627	3.80432	343
chr1	26737375	26737769	peak_361	761	299.757	3.64084	229
chr1	26821559	26822432	peak_362	499	435.556	3.87	307
chr1	26826255	26826645	peak_363	949	370.061	4.64163	256
chr1	26997417	26997878	peak_364	1000	538.02	4.72783	297
chr1	27115845	27116787	peak_365	1000	1183.11	5.05644	463
chr1	27266644	27266896	peak_366	1000	266.321	3.98749	92
chr1	27375327	27375620	peak_367	1000	317.211	4.78264	179
chr1	27467525	27468306	peak_368	379	296.112	3.37909	432
chr1	27605543	27605881	peak_369	611	206.558	3.76055	187
chr1	27724145	27724544	peak_370	561	223.868	3.42947	77
chr1	27724668	27725036	peak_371	1000	459.288	4.48903	167
chr1	27903323	27903873	peak_372	826	454.376	4.28385	401
chr1	27945725	27946311	peak_373	1000	803.159	4.99415	436
chr1	27959917	27960126	peak_374	1000	217.516	3.85801	69
chr1	28023169	28023447	peak_375	1000	279.084	4.29691	162
chr1	28023569	28024214	peak_376	444	286.415	3.40061	114
chr1	28024576	28024944	peak_377	837	307.965	4.25108	247
chr1	28025090	28026113	peak_378	754	771.24	4.41256	852
chr1	28027248	28027623	peak_379	805	301.733	4.22529	278
chr1	28031509	28031752	peak_380	830	201.784	3.79465	46
chr1	28032600	28032795	peak_381	1000	229.76	4.1368	114
chr1	28038423	28038791	peak_382	672	247.448	3.99631	160
chr1	28116848	28117254	peak_383	667	270.8	3.50253	154
chr1	28117569	28117995	peak_384	590	251.427	4.04227	128
chr1	28118634	28119354	peak_385	341	245.65	3.85592	65
chr1	28119868	28121395	peak_386	599	915.278	5.19704	1119
chr1	28121619	28122163	peak_387	996	541.81	5.01288	90
chr1	28222498	28223399	peak_388	436	393.113	3.54218	760
chr1	28339426	28339652	peak_389	967	218.552	3.61013	144
chr1	28388380	28388619	peak_390	1000	356.124	4.60586	89
chr1	28406561	28407684	peak_391	673	756.249	3.93332	580
chr1	28533463	28533762	peak_392	819	244.996	4.39821	93
chr1	28558816	28559222	peak_393	789	320.192	3.90092	222
chr1	28646507	28647467	peak_394	1000	1144.03	5.04101	300
chr1	28648461	28649843	peak_395	1000	2215.73	5.42042	140
chr1	28652096	28653370	peak_396	1000	2106.65	5.47685	886
chr1	28654427	28655908	peak_397	1000	1961.43	4.80816	964
chr1	28658783	28659426	peak_398	474	304.991	3.53779	517
chr1	28659996	28660938	peak_399	786	740.663	4.66841	384
chr1	28741586	28743619	peak_400	1000	5855.65	7.32022	305
chr1	28744595	28745623	peak_401	1000	2160.71	6.45195	499
chr1	28907266	28907419	peak_402	1000	207.693	3.95991	96
chr1	28911902	28912725	peak_403	597	491.519	4.02988	504
chr1	29029501	29029983	peak_404	1000	560.233	4.56731	205
chr1	29050732	29051051	peak_405	1000	319.295	4.39045	237
chr1	29339158	29339353	peak_406	1000	207.682	3.86191	36
chr1	29340237	29340600	peak_407	709	257.524	4.38921	148
chr1	29599767	29600311	peak_408	490	266.709	3.55744	336
chr1	29719495	29719766	peak_409	1000	299.998	4.24767	113
chr1	29757462	29757639	peak_410	1000	210.024	3.98497	93
chr1	29759641	29760009	peak_411	820	301.917	4.1857	89
chr1	29777941	29778135	peak_412	1000	247.833	4.15341	87
chr1	29796389	29797197	peak_413	525	424.255	3.87868	349
chr1	30029952	30030206	peak_414	962	244.432	4.02988	166
chr1	30275923	30276548	peak_415	1000	676.89	4.5223	296
chr1	30534992	30535501	peak_416	414	210.949	3.3396	135
chr1	30536854	30537153	peak_417	1000	498.476	4.65442	126
chr1	30678955	30679191	peak_418	1000	318.179	4.90739	141
chr1	30771689	30772214	peak_419	1000	6403.56	22.4818	427
chr1	30772323	30772481	peak_420	1000	1116.18	12.0226	81
chr1	30782103	30782323	peak_421	1000	2436.32	14.7578	79
chr1	30860048	30860700	peak_422	814	530.982	4.85928	174
chr1	30894411	30894942	peak_423	575	305.204	4.10994	412
chr1	30907171	30907690	peak_424	452	234.764	3.26343	462
chr1	30907822	30908876	peak_425	642	676.443	4.93232	156
chr1	30909780	30910714	peak_426	487	455.051	3.99618	869
chr1	30936400	30936665	peak_427	990	262.245	3.66827	174
chr1	31018690	31019067	peak_428	751	283.068	4.22084	293
chr1	31076663	31077217	peak_429	824	456.771	4.06847	237
chr1	31401618	31402429	peak_430	1000	964.298	4.97895	467
chr1	31416870	31417484	peak_431	1000	688.766	5.43621	283
chr1	31417835	31418235	peak_432	578	231.178	3.98423	87
chr1	31418407	31418893	peak_433	573	278.451	3.23181	79
chr1	32401022	32401361	peak_434	678	229.981	4.01708	274
chr1	32405868	32406095	peak_435	1000	287.783	4.1868	153
chr1	32451948	32452491	peak_436	810	439.658	4.34609	446
chr1	32457651	32457981	peak_437	973	321.045	4.23511	59
chr1	32463978	32464412	peak_438	641	278.06	3.90528	353
chr1	32542313	32542476	peak_439	1000	215.377	3.99447	73
chr1	32651455	32652144	peak_440	1000	3113.34	14.5645	518
chr1	32652256	32653077	peak_441	1000	5088.78	18.8843	192
chr1	32653233	32653489	peak_442	1000	1548.78	12.5081	120
chr1	32653839	32654010	peak_443	1000	216.018	4.99967	89
chr1	32656008	32656352	peak_444	868	298.711	5.35502	33
chr1	32658596	32659252	peak_445	1000	2724.71	11.1694	212
chr1	32741795	32742289	peak_446	768	379.304	4.4218	403
chr1	32742403	32743215	peak_447	910	739.232	4.40672	147
chr1	33304485	33305353	peak_448	479	415.85	3.54471	790
chr1	33639061	33639756	peak_449	530	368.423	3.63021	381
chr1	33645193	33646012	peak_450	1000	1955.49	7.81684	420
chr1	33646998	33647578	peak_451	1000	920.776	4.93896	196
chr1	33650677	33651244	peak_452	1000	702.678	5.48796	389
chr1	33659569	33660273	peak_453	1000	854.707	4.87058	431
chr1	33751129	33751858	peak_454	1000	1984.15	6.9487	530
chr1	34013346	34013524	peak_455	1000	250.379	4.22084	108
chr1	34139309	34139718	peak_456	685	280.28	3.47859	175
chr1	34300639	34301007	peak_457	669	246.317	4.19331	210
chr1	34485933	34486814	peak_458	781	687.817	4.09196	603
chr1	34895172	34895904	peak_459	1000	2185.96	7.13009	170
chr1	34965261	34965549	peak_460	1000	427.086	4.85371	197
chr1	34973297	34973534	peak_461	990	234.583	3.83627	179
chr1	34974402	34975204	peak_462	966	774.622	4.85981	171
chr1	34975310	34975864	peak_463	729	403.879	4.31109	197
chr1	35044587	35045487	peak_464	936	842.51	4.08502	174
chr1	35049071	35050126	peak_465	607	640.78	4.27958	745
chr1	35050535	35050989	peak_466	1000	737.39	5.58635	136
chr1	35051297	35051617	peak_467	863	276.135	3.71129	191
chr1	35053797	35054248	peak_468	741	334.095	3.88381	366
chr1	35264699	35265861	peak_469	1000	21078.4	38.2282	382
chr1	35266031	35267398	peak_470	1000	15553.3	24.9375	388
chr1	35267581	35269686	peak_471	1000	52910.5	36.7589	965
chr1	35270149	35271328	peak_472	1000	11682	24.9103	420
chr1	35427342	35428312	peak_473	374	362.865	4.63132	340
chr1	35567317	35567950	peak_474	361	228.422	3.39743	304
chr1	35572060	35572392	peak_475	827	274.687	3.76448	96
chr1	35573617	35574957	peak_476	725	971.21	5.21428	741
chr1	35802182	35802385	peak_477	1000	239.182	3.8093	131
chr1	35836608	35837224	peak_478	1000	1741.6	8.54653	310
chr1	35899426	35899935	peak_479	1000	787.767	5.06731	304
chr1	35900116	35902820	peak_480	1000	3309.33	5.54564	1506
chr1	35909138	35909530	peak_481	1000	797.51	5.62995	151
chr1	35913690	35914026	peak_482	1000	397.16	4.2878	80
chr1	35955876	35956921	peak_483	871	910.137	5.00733	273
chr1	36005417	36006719	peak_484	834	1086.38	5.08597	343
chr1	36163936	36164236	peak_485	1000	461.299	4.7953	159
chr1	36471308	36472123	peak_486	349	284.255	3.38043	636
chr1	36475842	36476448	peak_487	724	438.487	3.68378	449
chr1	36540794	36541582	peak_488	628	495.175	3.92825	524
chr1	36617351	36618331	peak_489	646	632.655	3.79194	390
chr1	36619142	36619600	peak_490	907	415.599	4.60067	151
chr1	36620689	36621461	peak_491	688	531.494	4.7109	326
chr1	36696124	36696457	peak_492	1000	362.079	4.68645	132
chr1	36700263	36700502	peak_493	1000	280.323	3.80403	141
chr1	36759416	36759767	peak_494	1000	400.631	4.44194	159
chr1	37013648	37014110	peak_495	1000	849.057	5.81762	213
chr1	37135101	37135596	peak_496	1000	547.531	4.48352	415
chr1	37135760	37136592	peak_497	1000	901.184	5.54102	604
chr1	37263850	37264280	peak_498	661	284.425	4.2938	349
chr1	37271771	37272818	peak_499	1000	1281.44	5.90863	217
chr1	37590904	37591235	peak_500	799	264.345	3.98508	214
chr1	37592255	37593022	peak_501	1000	871.066	4.92824	503
chr1	37635229	37635683	peak_502	793	360.131	4.46315	95
chr1	37637285	37637807	peak_503	386	201.546	3.63255	349
chr1	37876614	37877143	peak_504	1000	933.198	4.72783	258
chr1	37878509	37879464	peak_505	1000	1907.73	6.34319	519
chr1	37938456	37938713	peak_506	1000	275.952	4.11092	83
chr1	37940275	37941442	peak_507	888	1036.55	4.75368	875
chr1	37965031	37966015	peak_508	1000	3637.98	7.85552	421
chr1	37979649	37979936	peak_509	1000	356.37	4.73402	129
chr1	37981367	37982258	peak_510	800	712.653	4.46434	205
chr1	38150877	38151374	peak_511	475	236.187	3.42593	354
chr1	38396190	38396559	peak_512	1000	509.609	4.51214	111
chr1	38514570	38514885	peak_513	1000	3634.51	16.6094	89
chr1	38586752	38587413	peak_514	830	548.764	4.79637	542
chr1	38700069	38700495	peak_515	521	221.946	3.64104	81
chr1	38777068	38778172	peak_516	755	833.719	5.07852	475
chr1	38834149	38834508	peak_517	575	206.53	3.95439	199
chr1	38851194	38851883	peak_518	466	320.985	3.79039	661
chr1	38888268	38888861	peak_519	1000	685.084	5.09283	499
chr1	38889611	38890018	peak_520	1000	490.338	4.41339	67
chr1	38892874	38893491	peak_521	1000	880.629	5.06582	518
chr1	38958176	38958349	peak_522	1000	334.445	5.07707	87
chr1	39301763	39302575	peak_523	411	334.08	3.66501	756
chr1	39304151	39304987	peak_524	1000	1020.67	5.31388	181
chr1	39306474	39307355	peak_525	649	572.117	3.99582	213
chr1	39411693	39412788	peak_526	750	821.571	4.34794	603
chr1	39413125	39413938	peak_527	932	757.318	4.38684	262
chr1	39740440	39740899	peak_528	792	363.43	4.17793	232
chr1	39746449	39746905	peak_529	683	311.387	3.73803	366
chr1	39806495	39806817	peak_530	1000	359.438	4.12956	238
chr1	39854213	39855227	peak_531	798	809.112	4.91684	931
chr1	39911561	39912012	peak_532	1000	524.075	4.88928	85
chr1	39912668	39913585	peak_533	480	439.722	4.12165	876
chr1	39914016	39916390	peak_534	1000	5120.07	7.58488	573
chr1	40091506	40091927	peak_535	721	303.593	3.83726	139
chr1	40113406	40113559	peak_536	1000	206.918	4.24767	71
chr1	40158156	40158547	peak_537	811	316.985	4.44813	221
chr1	40212455	40213712	peak_538	244	306.174	3.15118	652
chr1	40216397	40216844	peak_539	850	379.97	3.91919	187
chr1	40226648	40226941	peak_540	900	263.633	3.98497	44
chr1	40380871	40381377	peak_541	551	278.744	4.41339	239
chr1	40418217	40418505	peak_542	740	213.122	3.99626	204
chr1	40533734	40534518	peak_543	307	240.448	3.5922	611
chr1	40535688	40536358	peak_544	407	273.004	3.80569	220
chr1	40537243	40537589	peak_545	1000	438.182	4.5535	274
chr1	40754953	40755262	peak_546	743	229.62	3.52017	89
chr1	40876015	40876350	peak_547	1000	464.852	4.38829	207
chr1	41036704	41037058	peak_548	603	213.43	3.48435	257
chr1	41037700	41038503	peak_549	293	235.046	3.15118	9
chr1	41038699	41038960	peak_550	869	226.855	3.85625	165
chr1	41043769	41044373	peak_551	493	297.879	4.05623	320
chr1	41231792	41232349	peak_552	522	290.535	3.3546	328
chr1	41383711	41384577	peak_553	899	778.293	4.02778	169
chr1	41549391	41549580	peak_554	1000	214.046	3.87259	89
chr1	41628566	41628952	peak_555	759	293.056	3.83993	169
chr1	41633555	41633754	peak_556	1000	251.05	3.99991	128
chr1	41665898	41666400	peak_557	478	239.934	3.71129	379
chr1	41710143	41710384	peak_558	897	216.2	3.80238	144
chr1	41793629	41793956	peak_559	708	231.672	3.77438	143
chr1	42043682	42044075	peak_560	616	242.191	3.88487	120
chr1	42343672	42344075	peak_561	827	333.374	4.82439	274
chr1	43024672	43025462	peak_562	354	280.023	3.57563	558
chr1	43025923	43026607	peak_563	821	561.72	4.51168	293
chr1	43130282	43130700	peak_564	866	361.874	3.67842	125
chr1	43245610	43245968	peak_565	845	302.498	4.37479	269
chr1	43254724	43255333	peak_566	1000	641.085	4.87433	83
chr1	43259501	43259920	peak_567	1000	601.234	5.70477	290
chr1	43269365	43269995	peak_568	534	336.56	4.1857	559
chr1	43296816	43297503	peak_569	1000	1248.97	5.51329	349
chr1	43314616	43314816	peak_570	1000	220.096	3.64492	143
chr1	43468389	43468673	peak_571	1000	314.082	4.25675	105
chr1	43468775	43469274	peak_572	1000	658.653	5.34171	90
chr1	43849668	43850589	peak_573	698	643.019	4.77284	451
chr1	43857532	43858199	peak_574	445	296.728	3.61886	92
chr1	43859210	43859762	peak_575	433	239.183	3.51761	294
chr1	43861600	43861959	peak_576	751	269.52	3.85801	274
chr1	44147863	44148110	peak_577	1000	258.247	3.56698	181
chr1	44215275	44216212	peak_578	260	243.431	3.45571	700
chr1	44680009	44680409	peak_579	1000	522.338	5.27613	245
chr1	44744934	44745505	peak_580	623	355.778	4.07252	172
chr1	44749245	44750375	peak_581	1000	1635.45	5.07317	290
chr1	44990614	44991313	peak_582	1000	914.051	6.22696	140
chr1	44999446	44999819	peak_583	836	311.748	4.01708	82
chr1	45000702	45001080	peak_584	776	293.347	3.51544	152
chr1	45109090	45109568	peak_585	446	213.327	3.31004	373
chr1	45218276	45218614	peak_586	712	240.567	3.98686	75
chr1	45314778	45315546	peak_587	1000	812.818	4.63769	458
chr1	45414530	45415050	peak_588	542	281.95	3.61091	274
chr1	45417186	45417727	peak_589	528	285.761	3.38639	81
chr1	45427408	45427919	peak_590	708	361.534	3.79058	338
chr1	45502772	45503830	peak_591	1000	1258.49	5.15051	484
chr1	45542302	45543459	peak_592	816	943.994	4.43229	356
chr1	45599716	45600792	peak_593	1000	1256.64	5.1705	208
chr1	45600895	45601232	peak_594	762	256.701	4.23663	204
chr1	45997838	45998156	peak_595	679	216.006	3.67782	223
chr1	46194060	46194903	peak_596	1000	873.811	5.018	88
chr1	46223377	46224510	peak_597	862	976.692	5.24967	505
chr1	46228325	46229158	peak_598	642	534.58	4.90241	421
chr1	46229585	46230182	peak_599	1000	625.598	4.16471	216
chr1	46230491	46230951	peak_600	1000	596.745	4.5363	208
chr1	46248031	46248677	peak_601	1000	867.226	4.88743	475
chr1	46249282	46249733	peak_602	496	223.727	3.33965	305
chr1	46251842	46252851	peak_603	296	299.158	3.29068	231
chr1	46306072	46306468	peak_604	538	213.124	4.08279	255
chr1	46306579	46306923	peak_605	1000	345.031	4.51214	88
chr1	46366084	46366306	peak_606	1000	302.934	4.52622	150
chr1	46367928	46370065	peak_607	1000	3170.77	5.52036	1558
chr1	46390206	46391064	peak_608	592	508.043	4.31819	513
chr1	46391584	46392111	peak_609	400	210.904	3.19849	128
chr1	46392453	46393230	peak_610	440	341.787	3.5059	704
chr1	46395148	46396623	peak_611	900	1327.91	5.58668	275
chr1	46396778	46397309	peak_612	416	221.118	3.5567	433
chr1	46397801	46398095	peak_613	1000	375.962	4.6766	135
chr1	46947371	46948421	peak_614	1000	1095.78	6.41326	467
chr1	47024102	47024361	peak_615	938	242.823	3.76055	167
chr1	47110503	47110779	peak_616	726	200.494	3.66501	211
chr1	47126042	47126492	peak_617	499	224.584	3.91157	107
chr1	47289089	47289810	peak_618	1000	1636.02	6.19413	431
chr1	47373180	47373505	peak_619	1000	508.729	4.93132	229
chr1	47714476	47714675	peak_620	1000	268.034	4.10296	160
chr1	47714793	47715501	peak_621	835	591.172	4.09451	470
chr1	47874865	47875409	peak_622	452	245.979	3.63503	375
chr1	47880214	47881030	peak_623	740	603.654	4.41339	41
chr1	47923391	47923568	peak_624	1000	235.379	4.42921	86
chr1	48000652	48001244	peak_625	862	510.343	3.78671	371
chr1	48002752	48003239	peak_626	551	268.412	3.12904	234
chr1	48137282	48137773	peak_627	1000	505.84	3.97709	386
chr1	48142823	48143230	peak_628	548	223.072	3.82164	104
chr1	48143523	48144818	peak_629	1000	1892.68	5.72164	639
chr1	48147391	48147903	peak_630	926	473.982	4.41779	264
chr1	48149474	48150052	peak_631	1000	595.798	4.84749	184
chr1	48156313	48156972	peak_632	522	343.88	3.95115	87
chr1	48159122	48159466	peak_633	970	333.746	3.81153	214
chr1	48238506	48239129	peak_634	379	236.019	3.52237	98
chr1	48245064	48245422	peak_635	642	229.749	3.60031	262
chr1	48395177	48395613	peak_636	557	242.656	3.95389	257
chr1	48424549	48424989	peak_637	1000	499.927	4.93232	183
chr1	48437341	48437621	peak_638	1000	289.465	3.78671	219
chr1	48693732	48694447	peak_639	541	386.895	3.82174	177
chr1	48797667	48797987	peak_640	1000	555.183	4.77198	123
chr1	49012120	49012705	peak_641	1000	1292.3	5.79517	166
chr1	49252751	49253090	peak_642	889	301.278	4.09451	195
chr1	49283162	49283887	peak_643	763	553.088	5.00557	629
chr1	49408091	49408450	peak_644	774	277.889	3.6763	260
chr1	49439448	49439922	peak_645	452	214.356	3.29038	277
chr1	49442062	49442898	peak_646	584	487.916	3.75279	375
chr1	49444096	49445403	peak_647	1000	3650.31	7.20221	747
chr1	49475297	49475875	peak_648	557	321.983	3.96614	162
chr1	49501413	49501819	peak_649	765	310.578	3.95272	337
chr1	49502013	49502599	peak_650	530	310.67	3.59084	130
chr1	49548327	49548699	peak_651	788	293.008	3.68908	129
chr1	49548828	49549708	peak_652	1000	926.478	4.5519	687
chr1	49732369	49733383	peak_653	445	451.632	3.4005	525
chr1	49746175	49747873	peak_654	378	642.444	3.83881	1280
chr1	49875436	49875777	peak_655	647	220.667	3.83627	87
chr1	49892762	49893228	peak_656	1000	528.768	4.1439	208
chr1	49904194	49904698	peak_657	416	209.678	3.54483	94
chr1	50137629	50137929	peak_658	1000	313.424	3.94163	113
chr1	50305600	50306016	peak_659	538	223.753	3.52499	98
chr1	50550780	50551114	peak_660	943	315.124	3.60058	90
chr1	50596213	50596926	peak_661	1000	737.058	4.25493	326
chr1	50641414	50641743	peak_662	895	294.494	4.01386	98
chr1	51107404	51107858	peak_663	692	314.03	3.96581	355
chr1	51187814	51188453	peak_664	592	378.212	3.88963	139
chr1	51316252	51316728	peak_665	1000	622.401	5.1007	248
chr1	51544032	51544757	peak_666	375	272.076	3.64324	650
chr1	51550919	51551427	peak_667	615	312.359	3.55183	377
chr1	51551727	51551988	peak_668	1000	515.388	5.38894	185
chr1	51553858	51554335	peak_669	439	209.563	3.12513	56
chr1	51555916	51556541	peak_670	652	407.658	3.96866	380
chr1	51562796	51563578	peak_671	520	406.471	4.51499	629
chr1	51569631	51570127	peak_672	631	313.023	3.82352	176
chr1	51578589	51578904	peak_673	1000	421.809	4.58348	220
chr1	51579036	51579250	peak_674	1000	217.856	3.66501	84
chr1	51579355	51580140	peak_675	1000	1082.09	5.44809	475
chr1	51585053	51585540	peak_676	699	340.379	4.05754	238
chr1	51586409	51587309	peak_677	476	428.282	4.19448	324
chr1	51587500	51588262	peak_678	440	335.197	3.51949	370
chr1	51588500	51589492	peak_679	1000	1177.9	5.03304	335
chr1	51589651	51591593	peak_680	1000	2740.94	7.41441	1042
chr1	51593214	51593617	peak_681	1000	457.069	4.6971	88
chr1	51746971	51747143	peak_682	1000	570.561	5.83537	101
chr1	52006660	52007033	peak_683	537	200.442	3.9304	292
chr1	52143007	52143403	peak_684	1000	448.948	4.99038	84
chr1	52228259	52228987	peak_685	531	386.834	3.49477	385
chr1	52338816	52339209	peak_686	886	348.028	4.30927	170
chr1	52342055	52342549	peak_687	1000	553.065	4.73666	294
chr1	52548643	52549179	peak_688	1000	663.399	4.82482	231
chr1	52656525	52656827	peak_689	843	254.61	3.80432	209
chr1	52710218	52710692	peak_690	523	247.904	3.58459	219
chr1	52750170	52750678	peak_691	699	355.088	3.69293	249
chr1	52758119	52758330	peak_692	1000	330.555	4.70419	132
chr1	52764627	52765221	peak_693	736	437.379	4.40624	291
chr1	52765710	52766106	peak_694	1000	521.575	4.41856	79
chr1	52766295	52766522	peak_695	1000	459.978	5.60649	124
chr1	52767249	52767927	peak_696	984	666.858	4.36615	330
chr1	52800350	52800656	peak_697	1000	379.882	4.20471	211
chr1	52806398	52806566	peak_698	1000	318.594	5.14707	86
chr1	53092558	53093103	peak_699	866	472.171	4.45951	323
chr1	53094392	53094971	peak_700	1000	617.624	5.06905	178
chr1	53175837	53176046	peak_701	1000	336.217	4.8075	122
chr1	53198090	53198492	peak_702	1000	632.039	4.58718	287
chr1	53423767	53424169	peak_703	699	280.801	4.0726	207
chr1	53505032	53505468	peak_704	510	222.224	3.37844	353
chr1	53557039	53557375	peak_705	991	333.111	4.05362	150
chr1	53623857	53624259	peak_706	705	283.228	3.67796	73
chr1	53928717	53928928	peak_707	1000	380.368	4.6291	93
chr1	53999316	53999594	peak_708	1000	2695.3	14.269	54
chr1	54220758	54221089	peak_709	1000	521.1	4.92143	219
chr1	54293267	54293973	peak_710	361	254.765	3.74541	51
chr1	54397982	54398361	peak_711	1000	401.833	4.1857	151
chr1	54400303	54401133	peak_712	658	545.818	4.05636	548
chr1	54402017	54402713	peak_713	1000	824.299	5.83404	328
chr1	54407701	54408327	peak_714	681	426.384	4.3366	316
chr1	54652962	54653678	peak_715	345	246.833	3.01761	262
chr1	54759945	54760156	peak_716	1000	226.002	3.99618	137
chr1	54761589	54761731	peak_717	1000	231.69	4.50763	49
chr1	54761956	54762156	peak_718	1000	341.031	5.00776	101
chr1	54841040	54841403	peak_719	800	290.361	3.82164	201
chr1	54842166	54842504	peak_720	1000	394.176	4.57151	183
chr1	54854609	54854968	peak_721	1000	545.785	4.98755	86
chr1	54995342	54995811	peak_722	494	231.469	3.91721	154
chr1	55061376	55061716	peak_723	781	265.466	4.05075	253
chr1	55078495	55079149	peak_724	811	530.275	4.38417	266
chr1	55082209	55083033	peak_725	1000	922.032	4.84792	253
chr1	55087186	55087528	peak_726	626	214.142	3.96739	215
chr1	55088795	55089118	peak_727	1000	560.802	5.34737	61
chr1	55091690	55092060	peak_728	729	269.859	3.61695	310
chr1	55111869	55112613	peak_729	704	524.129	4.27292	81
chr1	55656054	55656538	peak_730	1000	760.917	5.01654	249
chr1	55657950	55658254	peak_731	946	287.508	4.42519	173
chr1	55807046	55807351	peak_732	829	252.94	4.47372	186
chr1	55815739	55816042	peak_733	999	302.718	4.74589	169
chr1	55867223	55867729	peak_734	557	282.002	3.52756	175
chr1	55895462	55895888	peak_735	1000	676.73	4.67723	86
chr1	55927609	55927795	peak_736	1000	225.188	4.32638	95
chr1	56034969	56035749	peak_737	421	328.224	3.6214	348
chr1	56130217	56130942	peak_738	681	493.774	3.93332	97
chr1	56251242	56251957	peak_739	495	353.602	3.5028	633
chr1	56291862	56292289	peak_740	696	297.291	4.03091	257
chr1	56358659	56359495	peak_741	346	289.303	3.47021	457
chr1	56361497	56362673	peak_742	787	925.507	5.472	493
chr1	56728704	56728925	peak_743	1000	1087.89	7.90326	7
chr1	56766166	56766498	peak_744	642	213.23	3.43763	205
chr1	56979403	56980190	peak_745	670	527.33	3.87799	295
chr1	56980444	56980909	peak_746	548	254.885	3.57563	390
chr1	56985109	56985501	peak_747	1000	620.586	5.15964	110
chr1	56995402	56995642	peak_748	1000	267.386	4.37703	148
chr1	57016238	57016732	peak_749	428	211.45	3.83627	404
chr1	57069836	57070316	peak_750	589	282.814	3.84488	159
chr1	57072337	57072628	peak_751	781	227.308	3.89637	148
chr1	57081435	57082126	peak_752	308	212.771	3.2383	60
chr1	57211880	57212768	peak_753	633	562.078	5.09788	97
chr1	57213094	57213581	peak_754	1000	1168.71	5.76793	248
chr1	57218757	57219333	peak_755	949	546.593	4.25608	500
chr1	57221014	57221324	peak_756	747	231.546	3.76448	152
chr1	57340727	57341142	peak_757	840	348.455	4.26696	108
chr1	57521719	57522015	peak_758	916	271.153	4.82981	224
chr1	57540484	57541112	peak_759	1000	870.539	4.90511	336
chr1	57622809	57623753	peak_760	332	313.03	3.33003	495
chr1	57624369	57624808	peak_761	676	296.632	4.55911	157
chr1	57657398	57657930	peak_762	657	349.455	4.06224	334
chr1	57658977	57659359	peak_763	802	306.329	4.52325	286
chr1	57770243	57770636	peak_764	563	221.172	3.38754	197
chr1	57844661	57845246	peak_765	1000	710.408	4.5176	111
chr1	58152407	58152929	peak_766	768	400.676	4.51538	97
chr1	58319494	58319688	peak_767	1000	276.45	4.69464	125
chr1	58322890	58323090	peak_768	1000	206.358	3.94084	77
chr1	58327655	58328373	peak_769	288	206.513	3.24087	91
chr1	58445040	58445660	peak_770	831	515.363	4.31561	237
chr1	58448599	58449009	peak_771	892	365.818	3.91045	292
chr1	58480539	58480800	peak_772	1000	270.601	4.30639	197
chr1	58490879	58491228	peak_773	763	266.149	4.32429	85
chr1	58678898	58679294	peak_774	740	293.158	3.64737	178
chr1	58729248	58729941	peak_775	936	648.643	4.64303	198
chr1	58995032	58995524	peak_776	1000	539.02	4.644	394
chr1	58996536	58997282	peak_777	1000	836.126	5.70603	295
chr1	59015791	59016782	peak_778	758	751.307	4.33349	566
chr1	59018079	59020208	peak_779	744	1584.4	4.8889	1890
chr1	59542040	59542914	peak_780	463	404.455	3.42339	835
chr1	59543117	59543658	peak_781	499	269.758	3.38685	81
chr1	59556993	59557480	peak_782	1000	649.315	4.50349	399
chr1	59572493	59572785	peak_783	1000	343.671	4.66831	96
chr1	59580595	59580954	peak_784	1000	426.232	3.94558	144
chr1	59822856	59823242	peak_785	622	239.901	3.85582	144
chr1	59908802	59909167	peak_786	918	335.031	4.1604	270
chr1	59973358	59973896	peak_787	438	235.416	3.90528	134
chr1	60067394	60068027	peak_788	1000	728.918	4.87762	495
chr1	60068139	60069175	peak_789	1000	2348.87	7.38156	404
chr1	60074805	60076569	peak_790	981	1730.13	5.12614	308
chr1	60080519	60082044	peak_791	882	1345.25	5.36157	1278
chr1	60088139	60089049	peak_792	1000	1943.28	7.96046	546
chr1	60089161	60091289	peak_793	1000	2841.22	5.25151	1877
chr1	60095188	60095535	peak_794	960	333.229	4.71147	263
chr1	60098732	60099381	peak_795	1000	841.962	4.87785	237
chr1	60099819	60100535	peak_796	817	585.204	3.99808	251
chr1	60108097	60108383	peak_797	1000	404.635	4.6336	158
chr1	60566447	60566988	peak_798	436	235.609	3.4524	157
chr1	60690520	60691292	peak_799	873	673.923	4.49967	148
chr1	61077789	61078169	peak_800	1000	428.644	4.42468	194
chr1	61202587	61203109	peak_801	1000	584.077	4.92674	283
chr1	61206207	61206521	peak_802	790	248.181	3.86058	56
chr1	61388748	61389462	peak_803	931	665.087	4.73402	366
chr1	61464766	61465196	peak_804	940	403.993	4.67046	275
chr1	61488839	61489338	peak_805	543	270.945	3.50899	53
chr1	61490977	61491300	peak_806	647	208.927	3.52499	247
chr1	61492844	61493369	peak_807	542	284.731	4.2125	349
chr1	61659536	61659808	peak_808	756	205.662	3.70008	150
chr1	61678151	61678762	peak_809	395	241.504	3.14058	234
chr1	61916832	61917252	peak_810	654	274.579	3.68908	217
chr1	62043902	62044319	peak_811	493	205.507	3.47021	310
chr1	62096847	62097122	peak_812	1000	442.337	4.67233	131
chr1	62456502	62457252	peak_813	599	449.088	3.4714	606
chr1	62614115	62614573	peak_814	1000	463.914	4.75973	214
chr1	62718233	62718420	peak_815	1000	232.279	4.72206	90
chr1	62865275	62865688	peak_816	983	405.81	4.25606	229
chr1	62884869	62885319	peak_817	637	286.648	3.64041	373
chr1	62918346	62918806	peak_818	438	201.625	3.14368	200
chr1	62953205	62953561	peak_819	772	274.897	3.78107	56
chr1	63038245	63038741	peak_820	1000	661.544	4.97605	246
chr1	63054219	63054889	peak_821	558	373.608	4.08308	490
chr1	63098133	63098644	peak_822	1000	571.266	4.23317	70
chr1	63234229	63234765	peak_823	1000	554.173	4.4923	493
chr1	63411063	63411403	peak_824	954	324.37	3.82325	255
chr1	63548303	63548905	peak_825	432	260.35	3.45861	34
chr1	64059611	64059944	peak_826	778	259.105	3.78611	84
chr1	64088028	64088589	peak_827	1000	623.489	5.30723	425
chr1	64088934	64089632	peak_828	1000	1006.11	5.75302	114
chr1	64092874	64093325	peak_829	461	207.882	3.75486	256
chr1	64122009	64122278	peak_830	930	250.061	4.0465	168
chr1	64782763	64783018	peak_831	1000	257.79	4.24598	162
chr1	64787452	64787958	peak_832	486	245.983	3.86442	366
chr1	64793845	64794704	peak_833	1000	1695.37	7.17391	468
chr1	65492799	65493492	peak_834	337	233.827	3.7807	148
chr1	65574643	65575049	peak_835	520	211.09	3.57268	228
chr1	65882021	65882281	peak_836	807	209.714	3.81921	166
chr1	65903335	65903977	peak_837	797	511.691	4.32429	215
chr1	65915686	65916262	peak_838	765	440.365	3.84247	235
chr1	65985938	65986276	peak_839	649	219.32	3.59053	42
chr1	66042764	66043986	peak_840	1000	1871.04	5.3567	624
chr1	66044996	66046355	peak_841	764	1038.77	4.4516	508
chr1	66051024	66051334	peak_842	796	246.81	4.06861	226
chr1	66070249	66070782	peak_843	781	416.286	4.94	300
chr1	66071101	66071506	peak_844	1000	490.077	4.36383	93
chr1	66093415	66094039	peak_845	536	334.695	3.83347	85
chr1	66117933	66118317	peak_846	880	337.737	3.92082	239
chr1	66243614	66243868	peak_847	995	252.827	3.58937	171
chr1	66351299	66351611	peak_848	694	216.605	3.87868	296
chr1	66357891	66358232	peak_849	884	301.442	4.01034	249
chr1	66362159	66362460	peak_850	1000	355.582	3.98686	109
chr1	66380057	66380359	peak_851	779	235.323	3.9583	210
chr1	66388835	66389256	peak_852	689	290.207	3.95019	92
chr1	66397036	66397336	peak_853	899	269.722	3.64125	227
chr1	66703617	66704501	peak_854	507	447.968	3.44767	747
chr1	66885363	66885987	peak_855	778	485.287	4.04919	110
chr1	66901374	66901650	peak_856	946	261.195	3.99991	130
chr1	67071459	67071969	peak_857	712	363.15	3.78611	418
chr1	67083563	67083867	peak_858	1000	563.957	5.07358	228
chr1	67214836	67215120	peak_859	769	218.537	4.0486	206
chr1	67342429	67343042	peak_860	1000	1303.49	7.10523	243
chr1	67563755	67564775	peak_861	358	364.733	3.73368	386
chr1	67671512	67672079	peak_862	1000	663.365	4.59134	391
chr1	67755585	67756308	peak_863	1000	785.052	4.60936	181
chr1	67768874	67769421	peak_864	468	255.749	3.22626	172
chr1	67847847	67848788	peak_865	1000	1578.93	6.9245	419
chr1	67953747	67954119	peak_866	666	247.697	4.23677	169
chr1	67954791	67955272	peak_867	607	292.012	3.45985	379
chr1	67958644	67958885	peak_868	918	221.146	3.73728	155
chr1	67959559	67960111	peak_869	1000	592.561	5.06999	294
chr1	67968515	67968843	peak_870	817	267.948	4.46795	233
chr1	68460284	68460946	peak_871	1000	1534.32	6.06454	189
chr1	68494727	68497211	peak_872	1000	4197.76	7.82338	806
chr1	68497464	68497946	peak_873	1000	635.243	5.09702	209
chr1	68500045	68500577	peak_874	601	319.595	4.58764	245
chr1	68500859	68501273	peak_875	1000	590.151	5.03096	238
chr1	68501533	68502335	peak_876	1000	1234.89	5.96339	276
chr1	68518435	68518909	peak_877	442	209.313	3.24513	371
chr1	68553159	68553493	peak_878	625	208.6	3.47744	205
chr1	68732553	68733056	peak_879	974	489.785	4.11082	237
chr1	68733180	68733638	peak_880	1000	618.126	4.73807	173
chr1	68738026	68738573	peak_881	413	226.137	3.44001	485
chr1	68939741	68940242	peak_882	642	321.528	4.37736	427
chr1	68994752	68996208	peak_883	771	1121.94	4.43329	715
chr1	69018095	69020242	peak_884	1000	3784.21	5.96885	1727
chr1	69036335	69036701	peak_885	734	268.503	3.37818	82
chr1	69048302	69049041	peak_886	419	309.462	3.88763	482
chr1	69065603	69066084	peak_887	820	394.479	4.15793	290
chr1	69073488	69073690	peak_888	1000	249.7	4.13523	126
chr1	69105431	69105770	peak_889	1000	721.719	5.581	215
chr1	69201084	69201556	peak_890	471	222.408	3.29068	368
chr1	69337832	69338520	peak_891	475	326.951	3.4654	67
chr1	69339011	69339555	peak_892	689	374.986	4.52786	86
chr1	69339656	69339991	peak_893	1000	457.876	5.57537	181
chr1	69340149	69340483	peak_894	809	270.359	4.05362	247
chr1	69342120	69342524	peak_895	529	213.712	3.39958	235
chr1	69345281	69345591	peak_896	1000	422.886	4.14973	86
chr1	69357564	69358024	peak_897	1000	578.11	4.68079	158
chr1	69360847	69362114	peak_898	978	1239.34	4.78708	381
chr1	69646436	69646847	peak_899	489	200.828	3.94288	65
chr1	69737425	69737761	peak_900	1000	461.18	4.73291	164
chr1	69844090	69844754	peak_901	996	661.449	4.92674	174
chr1	69851113	69851566	peak_902	1000	564.513	5.21596	355
chr1	69852529	69852790	peak_903	1000	374.503	4.66589	98
chr1	70017411	70017635	peak_904	987	221.09	3.88585	76
chr1	70078793	70079066	peak_905	861	235.177	3.50703	115
chr1	70106244	70106572	peak_906	709	232.407	3.92657	76
chr1	70153064	70153582	peak_907	1000	1124.5	6.91745	192
chr1	70231061	70231527	peak_908	504	234.678	3.4691	170
chr1	70333412	70333746	peak_909	736	245.82	4.28256	62
chr1	70386754	70388021	peak_910	495	627.389	4.52394	355
chr1	70392513	70392864	peak_911	742	260.363	4.02178	50
chr1	70577741	70578091	peak_912	911	318.97	4.01291	210
chr1	70765250	70765515	peak_913	1000	368.307	4.58718	213
chr1	70963961	70966306	peak_914	1000	52265.6	40.7842	1845
chr1	70968347	70970280	peak_915	1000	10681.7	20.7361	548
chr1	71021910	71022425	peak_916	720	370.696	3.92693	210
chr1	71306377	71306627	peak_917	843	210.849	3.72589	10
chr1	71308354	71308649	peak_918	755	222.823	4.02611	58
chr1	71310707	71311149	peak_919	1000	1293.5	7.00319	203
chr1	71371942	71372155	peak_920	995	211.99	3.63079	83
chr1	71384310	71384581	peak_921	968	262.263	3.88487	138
chr1	71384752	71385055	peak_922	959	290.728	3.86442	75
chr1	71467360	71468814	peak_923	1000	1536.74	4.54887	149
chr1	71494130	71494450	peak_924	933	298.439	4.43443	232
chr1	71587482	71587719	peak_925	1000	278.137	4.22714	82
chr1	71596327	71597223	peak_926	1000	1212.75	6.44109	738
chr1	71601250	71602470	peak_927	1000	1302.91	7.15477	697
chr1	71608378	71609029	peak_928	479	311.801	3.99447	337
chr1	71887944	71888489	peak_929	528	287.864	4.11092	145
chr1	71950259	71950693	peak_930	500	217.108	3.81153	161
chr1	72204889	72205498	peak_931	920	560.57	4.50019	216
chr1	72208547	72209524	peak_932	494	482.738	3.45734	475
chr1	72277440	72278290	peak_933	658	559.485	3.72459	792
chr1	72278734	72279196	peak_934	1000	535.409	4.67782	254
chr1	72420879	72421438	peak_935	493	275.341	3.71129	271
chr1	72421672	72422400	peak_936	915	666.106	5.64867	459
chr1	72425966	72426269	peak_937	1000	328.391	3.67283	188
chr1	72426623	72427773	peak_938	1000	1244.18	6.23007	356
chr1	72506116	72506361	peak_939	1000	349.531	4.97022	124
chr1	72512859	72513465	peak_940	1000	992.797	5.1642	285
chr1	72514021	72514396	peak_941	883	330.998	4.31708	67
chr1	72514731	72515133	peak_942	1000	516.572	4.77284	320
chr1	72517129	72517929	peak_943	1000	1209.65	5.58822	215
chr1	72518869	72519233	peak_944	853	310.643	4.03565	193
chr1	72520247	72521048	peak_945	811	649.561	4.58852	723
chr1	72631199	72632206	peak_946	1000	1289.77	5.90885	428
chr1	72847940	72848712	peak_947	1000	1108.54	5.74661	246
chr1	72965037	72965724	peak_948	731	502.007	3.56698	356
chr1	73245213	73245590	peak_949	570	214.827	3.2383	83
chr1	73568399	73568686	peak_950	1000	361.92	4.53364	103
chr1	73812701	73813025	peak_951	701	226.992	3.6054	121
chr1	74075360	74075942	peak_952	659	383.733	4.63399	485
chr1	74227709	74228529	peak_953	774	634.338	5.23784	324
chr1	74273213	74273527	peak_954	659	206.827	3.3766	216
chr1	74276216	74276647	peak_955	578	249.118	3.61389	247
chr1	74418914	74419881	peak_956	369	356.878	3.54529	138
chr1	74692635	74692985	peak_957	965	337.783	3.91369	184
chr1	74718394	74718822	peak_958	1000	509.619	4.75062	244
chr1	74720266	74720657	peak_959	621	242.932	3.87	71
chr1	75134949	75135664	peak_960	1000	841.083	4.52786	480
chr1	75136888	75137259	peak_961	943	349.889	4.44607	94
chr1	75137976	75138628	peak_962	471	306.787	3.4691	295
chr1	75533291	75534318	peak_963	573	588.252	4.08655	953
chr1	75652349	75652700	peak_964	1000	608.171	4.72037	283
chr1	76119829	76120465	peak_965	741	471.348	3.96768	381
chr1	76182452	76183048	peak_966	1000	750.828	4.58348	511
chr1	76194353	76195152	peak_967	678	541.484	4.20306	209
chr1	76209348	76210341	peak_968	651	646.67	4.35424	321
chr1	76236746	76236964	peak_969	1000	271.911	3.99631	83
chr1	76344008	76344600	peak_970	592	350.75	3.70497	337
chr1	76429266	76429770	peak_971	1000	622.234	4.96229	277
chr1	76462400	76462633	peak_972	1000	328.48	4.68999	134
chr1	76591989	76593233	peak_973	1000	30603.9	46.0978	640
chr1	76593589	76594524	peak_974	1000	6652.34	19.2269	189
chr1	76597377	76597889	peak_975	1000	8343.47	25.7083	98
chr1	76598903	76599081	peak_976	1000	333.688	5.73151	89
chr1	76599183	76599522	peak_977	1000	3958.48	18.2636	241
chr1	76600508	76601560	peak_978	1000	9138.27	20.6287	965
chr1	76713470	76714036	peak_979	846	478.62	3.89145	84
chr1	76793500	76793887	peak_980	1000	417.147	4.60539	231
chr1	76902474	76902982	peak_981	1000	851.341	5.50738	146
chr1	76914009	76914356	peak_982	1000	376.606	3.93542	90
chr1	77196466	77196823	peak_983	831	296.552	3.64492	266
chr1	77327938	77328301	peak_984	720	261.417	3.83881	175
chr1	77428238	77428808	peak_985	845	481.421	4.45828	265
chr1	77448212	77448431	peak_986	1000	339.579	4.61128	98
chr1	77458684	77459578	peak_987	1000	987.848	5.22003	700
chr1	77459722	77460033	peak_988	889	276.344	3.60992	218
chr1	77581449	77581768	peak_989	691	220.413	3.75252	261
chr1	77583692	77584441	peak_990	490	367.2	3.73384	277
chr1	77823474	77824075	peak_991	590	354.726	3.88963	339
chr1	77947306	77947912	peak_992	1000	862.276	5.72602	477
chr1	78160215	78160596	peak_993	723	275.315	3.73112	165
chr1	78294991	78295923	peak_994	851	793.18	4.43314	628
chr1	78514563	78515060	peak_995	564	280.151	4.49006	97
chr1	78530840	78531581	peak_996	708	524.541	3.93764	317
chr1	78572606	78572777	peak_997	1000	204.934	3.98906	78
chr1	78637804	78638696	peak_998	1000	996.338	5.1747	507
chr1	78640218	78641059	peak_999	991	833.837	5.39825	432
chr1	78760210	78761002	peak_1000	525	415.957	4.18611	661
chr1	78792000	78792162	peak_1001	1000	362.617	5.07653	31
chr1	78863165	78863335	peak_1002	1000	769.079	6.99128	44
chr1	78898758	78899394	peak_1003	1000	894.003	5.42339	201
chr1	78949191	78949794	peak_1004	1000	636.95	4.17384	522
chr1	79070078	79070526	peak_1005	620	277.763	3.5852	62
chr1	79177100	79177842	peak_1006	730	541.677	4.17844	558
chr1	79179417	79179674	peak_1007	868	223.053	3.76668	199
chr1	79181361	79181849	peak_1008	1000	505.644	4.93159	224
chr1	79344549	79345062	peak_1009	1000	546.28	4.68999	380
chr1	79468453	79468731	peak_1010	776	215.666	3.8093	171
chr1	79492045	79492784	peak_1011	1000	887.877	5.43417	405
chr1	79493183	79493648	peak_1012	1000	957.296	6.15777	96
chr1	79776618	79777072	peak_1013	508	230.51	4.14237	347
chr1	80148600	80148960	peak_1014	849	305.792	4.01708	63
chr1	80152202	80153058	peak_1015	1000	1290.02	5.36817	215
chr1	80153394	80154135	peak_1016	1000	824.672	5.73647	365
chr1	80163085	80163624	peak_1017	409	220.589	3.72687	286
chr1	80260937	80261988	peak_1018	550	578.39	4.69905	476
chr1	80330760	80331211	peak_1019	1000	492.11	5.23022	362
chr1	80383657	80383877	peak_1020	1000	227.764	4.23947	80
chr1	80484002	80484267	peak_1021	1000	433.897	5.35183	134
chr1	80484699	80485175	peak_1022	863	410.839	4.27243	161
chr1	80529778	80530137	peak_1023	707	253.703	4.34696	264
chr1	80709583	80709840	peak_1024	894	229.837	3.86058	77
chr1	80713248	80713671	peak_1025	580	245.178	3.39502	177
chr1	80713847	80714565	peak_1026	995	714.078	4.31801	616
chr1	80745319	80745982	peak_1027	810	536.859	4.72554	175
chr1	81467581	81467878	peak_1028	1000	393.341	4.59724	217
chr1	81467998	81468306	peak_1029	1000	431.645	4.74924	232
chr1	81468594	81469465	peak_1030	1000	1356.53	6.18764	233
chr1	81471716	81472276	peak_1031	1000	1173.4	5.48485	99
chr1	81472685	81473969	peak_1032	1000	3112.01	7.79667	566
chr1	81477826	81478363	peak_1033	844	453.178	4.74815	229
chr1	81669924	81670368	peak_1034	1000	585.486	5.30222	313
chr1	81758450	81759223	peak_1035	1000	1147.16	5.37971	590
chr1	81761895	81762510	peak_1036	419	257.599	3.5001	72
chr1	81772095	81772506	peak_1037	796	327.152	3.62345	151
chr1	81772805	81773132	peak_1038	622	203.44	3.47917	85
chr1	81949037	81949453	peak_1039	700	291.137	3.2947	247
chr1	82269438	82269926	peak_1040	761	371.155	3.93291	73
chr1	82293678	82293903	peak_1041	1000	284.83	4.58532	72
chr1	82303547	82303913	peak_1042	1000	551.648	4.85371	207
chr1	82554128	82555023	peak_1043	1000	911.144	4.72572	144
chr1	82559152	82559440	peak_1044	735	211.554	3.62169	206
chr1	82559723	82559941	peak_1045	1000	222.714	4.31801	63
chr1	82806140	82807210	peak_1046	398	426.108	4.18057	249
chr1	82940489	82940924	peak_1047	1000	835.717	5.54333	262
chr1	82941035	82941323	peak_1048	759	218.677	4.14237	197
chr1	82944527	82945064	peak_1049	1000	621.398	4.29507	333
chr1	82973059	82973500	peak_1050	1000	643.821	5.24087	149
chr1	82974096	82974343	peak_1051	1000	277.482	4.46795	80
chr1	82977948	82978672	peak_1052	829	600.138	4.35968	192
chr1	83093614	83093811	peak_1053	1000	296.884	4.94571	101
chr1	83096807	83099063	peak_1054	985	2222.22	5.04403	1244
chr1	83255311	83255979	peak_1055	1000	1540.16	6.2359	332
chr1	83257711	83258222	peak_1056	477	243.53	3.33003	412
chr1	83258337	83258836	peak_1057	404	201.413	3.22093	178
chr1	83526608	83527454	peak_1058	570	481.941	4.68079	681
chr1	83529431	83529816	peak_1059	1000	543.795	4.60471	227
chr1	83566540	83567052	peak_1060	836	428.172	4.16917	440
chr1	83965580	83965871	peak_1061	965	280.682	3.64386	87
chr1	84015202	84015784	peak_1062	472	274.568	3.78107	429
chr1	84015941	84016232	peak_1063	1000	319.968	4.866	96
chr1	84019645	84021008	peak_1064	789	1075.59	4.49006	1119
chr1	84025215	84025544	peak_1065	1000	365.439	4.58448	95
chr1	84030052	84030380	peak_1066	1000	419.461	5.22238	188
chr1	84153454	84153918	peak_1067	763	354.246	4.94837	380
chr1	84154035	84154412	peak_1068	805	303.395	3.85625	85
chr1	84199805	84200147	peak_1069	687	235.004	3.72174	126
chr1	84233741	84234155	peak_1070	696	288.168	3.4099	156
chr1	84317034	84317430	peak_1071	633	250.866	3.97368	87
chr1	84318560	84318878	peak_1072	642	204.227	3.44754	243
chr1	84342975	84343242	peak_1073	1000	346.576	4.04156	90
chr1	84410408	84410785	peak_1074	652	245.971	3.82325	59
chr1	84427522	84428002	peak_1075	1000	504.266	4.69481	255
chr1	84811244	84811506	peak_1076	1000	486.964	4.95611	75
chr1	84820128	84821597	peak_1077	577	847.966	4.46795	769
chr1	84838113	84838392	peak_1078	1000	298.224	3.82421	184
chr1	85015900	85016330	peak_1079	715	307.294	4.06861	96
chr1	85114786	85115058	peak_1080	1000	273.842	3.92318	64
chr1	85196771	85197255	peak_1081	626	303.181	3.47917	57
chr1	85369362	85370403	peak_1082	519	540.627	4.08392	165
chr1	85394711	85395146	peak_1083	912	396.647	4.53908	375
chr1	85749922	85750135	peak_1084	1000	284.514	4.66831	135
chr1	85753222	85753917	peak_1085	789	548.183	4.46685	508
chr1	85886910	85887037	peak_1086	1000	233.637	4.23577	41
chr1	86054738	86055071	peak_1087	666	221.872	3.34307	32
chr1	86057250	86057472	peak_1088	1000	316.142	4.55025	134
chr1	86334882	86335172	peak_1089	1000	1898.9	10.8024	90
chr1	86385746	86386070	peak_1090	881	285.369	4.14591	202
chr1	86555135	86556390	peak_1091	574	719.763	3.93905	1008
chr1	86577280	86578341	peak_1092	794	842.893	4.25353	887
chr1	86598444	86598725	peak_1093	749	210.459	3.57272	210
chr1	86599996	86600680	peak_1094	1000	749.65	5.51864	124
chr1	86737900	86738609	peak_1095	1000	738.023	5.70126	334
chr1	86844105	86844518	peak_1096	1000	448.719	4.98512	257
chr1	86951359	86952580	peak_1097	1000	1708.7	5.69539	776
chr1	86954035	86954444	peak_1098	565	230.958	3.69065	150
chr1	86955630	86956102	peak_1099	1000	517.583	3.99447	166
chr1	86967882	86968527	peak_1100	648	417.86	3.99044	181
chr1	86973969	86974319	peak_1101	1000	453.985	4.78364	77
chr1	86991937	86992305	peak_1102	1000	425.993	4.15366	218
chr1	86995426	86996018	peak_1103	351	208.049	3.65463	93
chr1	86998299	86998766	peak_1104	666	311.117	3.90092	370
chr1	87028983	87029558	peak_1105	381	219.001	3.38865	188
chr1	87062514	87062821	peak_1106	832	255.577	3.88487	175
chr1	87124728	87125216	peak_1107	545	266.167	3.38213	155
chr1	87296320	87296785	peak_1108	475	221.022	3.44209	217
chr1	87476316	87476731	peak_1109	663	275.146	3.26311	333
chr1	87491620	87492287	peak_1110	727	485.051	3.50761	604
chr1	87590548	87590790	peak_1111	1000	342.823	4.51498	110
chr1	87970635	87971453	peak_1112	936	765.782	4.90541	631
chr1	88007644	88008061	peak_1113	571	238.157	3.30557	283
chr1	88008856	88009261	peak_1114	1000	671.489	4.74278	134
chr1	88075403	88075927	peak_1115	464	242.928	3.77696	282
chr1	88357088	88357286	peak_1116	1000	221.698	3.99447	64
chr1	88488806	88489041	peak_1117	1000	349.249	4.41332	150
chr1	88511440	88511688	peak_1118	843	209.055	3.52955	159
chr1	88523739	88524354	peak_1119	569	350.006	3.68664	385
chr1	88524501	88525093	peak_1120	1000	692.882	5.35666	109
chr1	88526753	88527176	peak_1121	1000	477.114	4.31953	86
chr1	88538501	88538638	peak_1122	1000	235.469	4.61208	83
chr1	88557210	88557487	peak_1123	1000	280.42	4.35159	168
chr1	88606839	88607130	peak_1124	1000	372.034	4.37328	75
chr1	88716526	88716840	peak_1125	662	207.936	3.32531	146
chr1	88719563	88720410	peak_1126	860	728.021	4.46795	84
chr1	88772782	88773137	peak_1127	913	324.012	3.9186	42
chr1	88780833	88781638	peak_1128	406	326.793	3.45186	234
chr1	88782421	88783205	peak_1129	1000	949.421	5.0073	252
chr1	88966891	88967347	peak_1130	518	236.185	3.30639	282
chr1	89105800	89106302	peak_1131	487	244.497	3.4714	96
chr1	89279989	89280397	peak_1132	1000	544.68	5.19166	323
chr1	89445260	89445636	peak_1133	858	322.756	3.80174	235
chr1	89795407	89795579	peak_1134	1000	218.729	4.26285	78
chr1	89979981	89980417	peak_1135	645	281.275	4.67723	194
chr1	89986407	89987886	peak_1136	396	585.371	3.90276	829
chr1	90028240	90028697	peak_1137	490	224.019	3.96614	216
chr1	90154289	90155057	peak_1138	955	733.359	4.48675	597
chr1	90155254	90155562	peak_1139	1000	357.401	4.31512	77
chr1	90156036	90156385	peak_1140	664	231.664	3.63079	332
chr1	90156486	90157014	peak_1141	517	272.971	3.95272	132
chr1	90258342	90258880	peak_1142	775	416.913	4.08908	181
chr1	90453016	90453500	peak_1143	1000	673.592	4.51961	133
chr1	90536863	90537112	peak_1144	859	213.86	3.41262	155
chr1	90555438	90556236	peak_1145	358	285.967	3.42024	142
chr1	90564667	90565353	peak_1146	310	212.833	3.35283	246
chr1	90565482	90565830	peak_1147	652	226.742	3.73255	208
chr1	90566015	90566459	peak_1148	582	258.333	3.72549	242
chr1	90651747	90651978	peak_1149	1000	313.801	4.68999	71
chr1	90652126	90653285	peak_1150	837	970.658	5.05169	346
chr1	90657913	90658475	peak_1151	1000	567.526	5.39862	261
chr1	90658709	90659813	peak_1152	1000	1218.15	6.19092	1009
chr1	90748229	90748501	peak_1153	960	261.074	3.97224	116
chr1	90750897	90751605	peak_1154	649	459.423	3.86645	581
chr1	90753774	90754516	peak_1155	481	357.105	4.54479	579
chr1	90825054	90826087	peak_1156	1000	2454.59	6.82026	397
chr1	91023110	91024016	peak_1157	1000	926.741	4.82943	639
chr1	91198127	91198499	peak_1158	1000	384.265	3.92781	179
chr1	91198628	91199174	peak_1159	877	478.654	4.77596	114
chr1	91199296	91199667	peak_1160	797	295.726	4.36216	86
chr1	91279494	91280191	peak_1161	771	537.636	4.20869	477
chr1	91365781	91366466	peak_1162	590	403.896	4.7073	238
chr1	91369653	91370104	peak_1163	773	348.654	4.30639	248
chr1	91559499	91559815	peak_1164	1000	468.363	4.5541	161
chr1	91584527	91586122	peak_1165	561	894.132	4.35251	214
chr1	91586408	91586849	peak_1166	526	232.185	3.62264	80
chr1	91588180	91588968	peak_1167	593	467.254	4.55025	252
chr1	91724352	91724671	peak_1168	948	302.528	4.44607	58
chr1	91760804	91761440	peak_1169	554	352.596	3.66501	548
chr1	91837121	91837413	peak_1170	775	226.338	3.91369	141
chr1	91911071	91911409	peak_1171	954	322.493	3.59084	176
chr1	91912686	91913200	peak_1172	969	498.055	4.6684	436
chr1	92606439	92607047	peak_1173	1000	983.889	5.26528	284
chr1	92954955	92955442	peak_1174	611	297.741	3.62583	185
chr1	92955553	92956098	peak_1175	814	443.59	3.83082	88
chr1	92963798	92963962	peak_1176	1000	246.108	4.87021	76
chr1	92964069	92965013	peak_1177	1000	1147.91	4.81202	517
chr1	93028213	93028581	peak_1178	963	354.243	4.3737	219
chr1	93028920	93029450	peak_1179	1000	587.652	4.20869	215
chr1	93135780	93136486	peak_1180	503	354.924	3.69758	308
chr1	93176347	93177886	peak_1181	1000	2754.55	6.73058	674
chr1	93219421	93219652	peak_1182	1000	235.052	3.70167	60
chr1	93347722	93348295	peak_1183	839	480.583	4.89933	94
chr1	93348472	93348828	peak_1184	1000	472.399	4.13511	210
chr1	93368312	93368776	peak_1185	574	266.139	3.71609	260
chr1	93407031	93407363	peak_1186	684	227.061	3.56467	93
chr1	93523034	93523611	peak_1187	408	235.273	3.38754	36
chr1	93548490	93548779	peak_1188	1000	390.286	4.41361	70
chr1	93548972	93549830	peak_1189	554	475.706	3.67089	422
chr1	93562161	93563855	peak_1190	514	870.233	4.28875	521
chr1	93646620	93647244	peak_1191	1000	912	5.3242	366
chr1	93674952	93675992	peak_1192	1000	1283.7	5.4165	576
chr1	93677242	93677922	peak_1193	1000	806.403	5.49577	172
chr1	93821241	93821704	peak_1194	1000	8420.8	31.3519	186
chr1	94028068	94028231	peak_1195	1000	216.122	4.22146	80
chr1	94080356	94080737	peak_1196	674	256.907	3.58459	184
chr1	94080941	94081290	peak_1197	1000	351.846	4.00502	248
chr1	94129822	94130702	peak_1198	530	466.313	3.89145	588
chr1	94130835	94131758	peak_1199	469	433.06	3.4738	872
chr1	94131962	94132214	peak_1200	1000	284.192	4.2755	123
chr1	94334698	94335150	peak_1201	530	239.724	3.52955	268
chr1	94471163	94471596	peak_1202	591	256.023	3.45734	272
chr1	94472482	94473525	peak_1203	446	465.177	3.61013	629
chr1	94473722	94473883	peak_1204	1000	232.039	4.40689	69
chr1	94521211	94521651	peak_1205	815	358.498	4.08493	348
chr1	94524133	94524456	peak_1206	1000	336.047	4.24858	269
chr1	94537113	94538390	peak_1207	548	700.305	4.07876	489
chr1	94544840	94545006	peak_1208	1000	236.175	4.40056	93
chr1	94545441	94545931	peak_1209	574	281.271	3.63544	69
chr1	94548861	94549298	peak_1210	500	218.653	3.63816	168
chr1	94555793	94555957	peak_1211	1000	269.168	4.47912	97
chr1	94558442	94558783	peak_1212	627	213.974	3.57633	142
chr1	94749668	94750507	peak_1213	573	480.905	3.71981	500
chr1	94788053	94789748	peak_1214	1000	1933.41	5.8247	292
chr1	94789978	94790544	peak_1215	375	212.5	3.45571	82
chr1	95151973	95152494	peak_1216	429	223.625	3.57593	188
chr1	95189554	95189851	peak_1217	688	204.308	3.78367	206
chr1	95214849	95215064	peak_1218	1000	1303.86	9.87674	144
chr1	95315101	95315550	peak_1219	706	317.131	4.51961	136
chr1	95316803	95318111	peak_1220	1000	1639.71	5.37152	686
chr1	95319001	95319638	peak_1221	434	276.383	4.14862	195
chr1	95319798	95320074	peak_1222	830	228.973	3.91659	152
chr1	95320352	95320794	peak_1223	554	244.723	3.87935	234
chr1	95322090	95322616	peak_1224	981	515.917	4.57921	172
chr1	95364155	95365322	peak_1225	1000	1454.19	5.92385	925
chr1	95365460	95365765	peak_1226	1000	307.162	4.1998	62
chr1	95424109	95424737	peak_1227	1000	723.302	5.18972	409
chr1	95516969	95517353	peak_1228	1000	570.993	4.65587	94
chr1	95528915	95529490	peak_1229	1000	853.578	5.03402	168
chr1	95555696	95555968	peak_1230	942	256.115	3.82172	107
chr1	95618677	95618935	peak_1231	837	216.033	3.4654	97
chr1	95685615	95686389	peak_1232	355	274.786	3.0761	689
chr1	95691474	95692147	peak_1233	477	321.35	3.57506	401
chr1	95721499	95721877	peak_1234	727	274.942	4.37479	288
chr1	95722022	95722311	peak_1235	807	233.087	4.13246	190
chr1	95912675	95912973	peak_1236	717	213.785	3.88019	164
chr1	95945779	95946295	peak_1237	485	250.294	3.25226	312
chr1	96094784	96095394	peak_1238	498	303.815	3.5635	165
chr1	96487821	96488213	peak_1239	858	336.408	4.26026	48
chr1	96517041	96517529	peak_1240	647	315.731	4.50401	132
chr1	96539296	96539895	peak_1241	607	363.31	3.56736	136
chr1	96785117	96785694	peak_1242	693	399.813	4.36216	173
chr1	96820199	96820461	peak_1243	948	248.34	4.09196	218
chr1	96878171	96878628	peak_1244	470	214.598	3.67796	188
chr1	96991166	96991696	peak_1245	1000	535.315	4.66277	352
chr1	97020482	97021147	peak_1246	1000	759.539	5.46687	384
chr1	97057407	97058073	peak_1247	1000	952.393	5.41616	500
chr1	97196862	97197255	peak_1248	593	233.141	4.05362	63
chr1	97203091	97203814	peak_1249	522	377.677	4.32397	443
chr1	97303538	97304075	peak_1250	1000	613.795	4.94827	326
chr1	97309999	97310275	peak_1251	969	267.338	3.77509	82
chr1	97338583	97339104	peak_1252	814	423.948	4.46795	162
chr1	97608325	97608985	peak_1253	527	347.719	3.47021	591
chr1	97673860	97674230	peak_1254	1000	436.235	4.87224	89
chr1	97708280	97708871	peak_1255	373	220.601	3.53429	70
chr1	97716216	97716502	peak_1256	917	262.212	4.25675	222
chr1	97925734	97925964	peak_1257	971	223.329	3.77397	145
chr1	97926662	97927078	peak_1258	1000	783.859	6.68175	86
chr1	97945671	97945896	peak_1259	1000	273.979	4.45267	94
chr1	97948511	97949254	peak_1260	532	395.163	4.08651	88
chr1	98009969	98010193	peak_1261	1000	234.314	3.52955	131
chr1	98348852	98349291	peak_1262	471	206.838	3.73578	218
chr1	98488568	98489149	peak_1263	1000	781.528	4.62206	55
chr1	98661763	98662262	peak_1264	471	235.048	3.43733	238
chr1	98674874	98675278	peak_1265	798	322.549	3.87799	138
chr1	98688345	98689286	peak_1266	726	683.507	4.78538	150
chr1	98692373	98692910	peak_1267	597	320.766	3.44754	219
chr1	98813242	98813537	peak_1268	943	278.33	3.80403	94
chr1	98923979	98924315	peak_1269	1000	377.319	4.16869	98
chr1	99188646	99189097	peak_1270	1000	494.885	4.25606	244
chr1	99315135	99315339	peak_1271	1000	226.555	4.30959	99
chr1	99315834	99316164	peak_1272	609	200.915	3.54289	83
chr1	99318498	99319112	peak_1273	1000	618.184	4.6608	408
chr1	99348215	99348734	peak_1274	647	336.05	4.299	288
chr1	99348861	99349320	peak_1275	706	323.99	4.12636	368
chr1	99394837	99395969	peak_1276	1000	1811.12	6.07275	488
chr1	99404083	99405923	peak_1277	1000	1967.31	5.48099	753
chr1	99406187	99406618	peak_1278	1000	1091.42	6.82388	118
chr1	99407514	99407904	peak_1279	529	206.391	4.17942	229
chr1	99408120	99408717	peak_1280	940	560.957	4.07876	508
chr1	99410609	99411067	peak_1281	1000	1135.45	5.41927	85
chr1	99412634	99413231	peak_1282	976	582.747	5.54384	177
chr1	99414326	99414598	peak_1283	771	209.773	3.54218	67
chr1	99503334	99503694	peak_1284	1000	2694.79	15.1311	73
chr1	99503940	99504073	peak_1285	1000	261.046	4.85288	46
chr1	99507458	99507742	peak_1286	1000	403.04	4.45378	197
chr1	99507943	99508237	peak_1287	1000	821.378	6.45535	89
chr1	99605765	99606319	peak_1288	1000	595.194	4.36615	386
chr1	99606525	99606957	peak_1289	922	398.304	4.0076	380
chr1	99608497	99609256	peak_1290	990	751.646	5.55445	485
chr1	99610798	99611418	peak_1291	813	504.236	4.2318	240
chr1	99630828	99631094	peak_1292	844	224.502	3.69606	102
chr1	99640748	99641123	peak_1293	1000	399.723	3.88888	227
chr1	99651187	99651465	peak_1294	1000	314.521	4.18598	102
chr1	99653298	99653855	peak_1295	1000	743.087	5.40074	351
chr1	99657588	99657970	peak_1296	1000	406.414	4.23663	72
chr1	99732812	99733405	peak_1297	559	331.491	4.1414	378
chr1	99810731	99811548	peak_1298	1000	873.971	4.98616	605
chr1	99865856	99866578	peak_1299	1000	888.239	4.89933	558
chr1	100091824	100092434	peak_1300	993	605.651	4.84128	345
chr1	100092559	100094122	peak_1301	863	1349.64	4.82127	734
chr1	100117364	100117525	peak_1302	1000	213.028	4.12636	93
chr1	100184964	100185180	peak_1303	1000	241.507	3.69788	165
chr1	100301314	100301573	peak_1304	1000	309.036	4.19078	94
chr1	100391284	100392381	peak_1305	1000	1434.37	5.45961	714
chr1	100396279	100397127	peak_1306	822	697.112	4.644	711
chr1	100398065	100398743	peak_1307	365	247.582	3.42191	449
chr1	100399035	100399496	peak_1308	495	228.227	3.49704	42
chr1	100453911	100454180	peak_1309	1000	790.722	6.16561	74
chr1	100546166	100547238	peak_1310	234	251.092	3.34307	577
chr1	100715321	100715905	peak_1311	813	474.771	3.91758	499
chr1	100724136	100725161	peak_1312	708	726.205	4.37802	673
chr1	101014065	101014598	peak_1313	847	451.409	4.20308	91
chr1	101122133	101122432	peak_1314	1000	350.362	4.20841	120
chr1	101123961	101124765	peak_1315	804	646.44	4.41196	670
chr1	101125769	101126585	peak_1316	509	415.008	3.80432	174
chr1	101178888	101179538	peak_1317	552	359.087	4.03496	194
chr1	101702136	101702412	peak_1318	931	256.944	3.64737	157
chr1	101707074	101707388	peak_1319	889	279.133	4.01386	103
chr1	101735967	101736251	peak_1320	1000	547.264	5.38812	62
chr1	101823607	101823844	peak_1321	884	209.456	3.5505	151
chr1	101835061	101835631	peak_1322	773	440.537	4.44694	366
chr1	101987576	101988093	peak_1323	560	289.48	3.48057	246
chr1	102154490	102155011	peak_1324	809	421.255	3.89486	90
chr1	102157012	102157438	peak_1325	505	215.048	3.76448	328
chr1	102157710	102158564	peak_1326	581	496.274	4.0362	397
chr1	102427119	102427528	peak_1327	921	376.784	3.95019	253
chr1	102691722	102692109	peak_1328	548	212.088	3.53609	190
chr1	102941018	102941476	peak_1329	583	266.803	3.64041	195
chr1	102946757	102947499	peak_1330	341	252.979	3.20646	458
chr1	103040273	103040613	peak_1331	636	216.377	3.66992	198
chr1	103139983	103140512	peak_1332	882	466.822	3.99447	234
chr1	103184792	103185215	peak_1333	915	386.958	4.03317	170
chr1	103223078	103224234	peak_1334	348	402.664	3.73608	736
chr1	103224347	103224603	peak_1335	802	205.28	4.21091	118
chr1	103227638	103228136	peak_1336	643	320.069	3.92081	404
chr1	103430049	103430241	peak_1337	1000	202.451	3.7492	52
chr1	103434093	103434695	peak_1338	434	261.334	3.45861	439
chr1	103634847	103635253	peak_1339	580	235.594	3.4629	177
chr1	103636931	103637799	peak_1340	851	738.848	4.11686	555
chr1	103642470	103642824	peak_1341	1000	355.952	3.99447	207
chr1	103730364	103730995	peak_1342	618	389.706	4.41015	323
chr1	103735798	103736121	peak_1343	1000	377.208	4.66828	197
chr1	103741477	103741986	peak_1344	882	449.189	4.11774	256
chr1	103793869	103794426	peak_1345	731	406.937	3.75605	345
chr1	103877661	103878175	peak_1346	1000	571.367	4.41856	279
chr1	103999856	104000388	peak_1347	379	201.867	3.44406	151
chr1	104001220	104001549	peak_1348	679	223.238	3.44835	172
chr1	104004213	104004699	peak_1349	721	350.245	3.76737	137
chr1	104237927	104238421	peak_1350	1000	564.271	4.82358	147
chr1	104249223	104249728	peak_1351	782	394.845	4.18653	246
chr1	104274042	104274379	peak_1352	686	231.067	3.62169	238
chr1	104325889	104326670	peak_1353	628	490.138	4.17869	590
chr1	104490035	104490903	peak_1354	596	517.458	4.10416	258
chr1	104494554	104495154	peak_1355	817	489.995	4.11686	91
chr1	104497731	104498276	peak_1356	381	207.68	3.88963	187
chr1	104509959	104510400	peak_1357	708	312.264	3.45571	139
chr1	104511231	104511889	peak_1358	841	553.599	4.52746	329
chr1	104512020	104512628	peak_1359	485	294.608	3.37909	349
chr1	104512811	104513140	peak_1360	650	213.772	3.44754	82
chr1	104514039	104514902	peak_1361	402	347.214	3.52239	817
chr1	104519096	104519574	peak_1362	1000	747.167	5.99233	195
chr1	104532831	104533318	peak_1363	546	265.993	4.0562	94
chr1	104618787	104619411	peak_1364	452	281.997	3.83993	358
chr1	104764506	104764982	peak_1365	937	445.836	4.1439	429
chr1	104769636	104769993	peak_1366	861	307.373	3.95993	191
chr1	104937804	104938352	peak_1367	1000	906.331	6.30011	309
chr1	104951998	104952213	peak_1368	1000	432.885	5.34378	125
chr1	105116611	105117045	peak_1369	769	333.864	4.15341	240
chr1	105264874	105265233	peak_1370	1000	445.077	4.42202	202
chr1	105265370	105265625	peak_1371	1000	290.223	4.55791	158
chr1	105329133	105329619	peak_1372	1000	641.494	5.58595	113
chr1	105469990	105470953	peak_1373	1000	1011.67	5.22534	339
chr1	105471551	105471995	peak_1374	674	299.282	3.76777	121
chr1	105485387	105485736	peak_1375	844	294.633	3.87362	52
chr1	105524129	105524583	peak_1376	636	288.914	4.00552	61
chr1	105752762	105753191	peak_1377	1000	449.754	4.89301	330
chr1	105754367	105754715	peak_1378	794	276.422	3.42191	102
chr1	105860348	105860861	peak_1379	1000	843.503	5.81562	242
chr1	105985873	105986282	peak_1380	903	369.255	3.80238	332
chr1	105991264	105992008	peak_1381	1000	910.336	5.19691	312
chr1	105993298	105993645	peak_1382	772	267.72	4.19217	92
chr1	105995164	105996380	peak_1383	855	1039.54	4.92143	680
chr1	106433124	106433636	peak_1384	954	488.338	4.35966	166
chr1	106452880	106453079	peak_1385	1000	277.731	4.21316	105
chr1	106480675	106481422	peak_1386	1000	985.32	5.59742	599
chr1	106508812	106509641	peak_1387	1000	1153.44	4.95927	423
chr1	106511260	106512201	peak_1388	1000	1446.92	5.88207	567
chr1	106552649	106553074	peak_1389	600	254.959	3.55435	124
chr1	106710202	106711145	peak_1390	605	570.214	3.90276	88
chr1	106712457	106712721	peak_1391	920	242.899	3.80086	169
chr1	107029544	107030086	peak_1392	674	365.042	3.64898	53
chr1	107138581	107138815	peak_1393	1000	236.43	3.83952	72
chr1	107249052	107249704	peak_1394	1000	754.809	5.03996	218
chr1	107253086	107253837	peak_1395	1000	1350.52	6.16337	176
chr1	107258523	107258785	peak_1396	1000	421.426	4.80221	173
chr1	107258908	107259478	peak_1397	711	405.143	4.15778	164
chr1	107259663	107260109	peak_1398	659	293.823	4.0412	223
chr1	107358919	107359306	peak_1399	559	216.223	4.21012	231
chr1	107360092	107360632	peak_1400	875	472.357	4.19215	394
chr1	107424412	107424820	peak_1401	1000	545.7	4.84007	93
chr1	107425293	107426151	peak_1402	262	224.652	3.14368	588
chr1	107427483	107427921	peak_1403	640	280.161	3.73608	238
chr1	107510484	107510756	peak_1404	1000	454.085	4.94086	177
chr1	107513367	107513840	peak_1405	679	321.291	3.54244	132
chr1	107647836	107648748	peak_1406	967	881.969	4.91294	515
chr1	107783839	107784358	peak_1407	714	370.72	3.75521	138
chr1	107829273	107829888	peak_1408	389	239.517	3.47744	538
chr1	108076447	108076628	peak_1409	1000	272.621	4.65458	73
chr1	108137801	108138120	peak_1410	698	222.82	4.27118	239
chr1	108138530	108139298	peak_1411	456	350.54	3.54483	318
chr1	108376915	108377340	peak_1412	934	397.038	4.05167	87
chr1	108377455	108378024	peak_1413	405	230.278	3.2528	197
chr1	108378157	108379933	peak_1414	1000	2030.43	6.02093	529
chr1	108380281	108380654	peak_1415	1000	474.994	4.83596	261
chr1	108531391	108533771	peak_1416	492	1170.49	4.3374	1725
chr1	108533880	108534409	peak_1417	497	262.891	3.07321	478
chr1	108916182	108916563	peak_1418	874	333.018	3.97709	228
chr1	108916919	108917930	peak_1419	305	308.567	3.30557	480
chr1	108924196	108924885	peak_1420	613	422.256	3.98497	614
chr1	108939582	108940149	peak_1421	833	472.403	3.96866	372
chr1	108941957	108942792	peak_1422	544	454.548	3.80963	89
chr1	109019535	109019973	peak_1423	483	211.606	3.4654	345
chr1	109320904	109321386	peak_1424	548	264.079	3.2735	74
chr1	109322213	109322810	peak_1425	912	544.687	4.36605	500
chr1	109455580	109455783	peak_1426	1000	1688.41	11.2997	107
chr1	109554311	109555191	peak_1427	489	429.977	4.11092	562
chr1	109558966	109559226	peak_1428	851	221.204	3.80432	64
chr1	109559516	109560164	peak_1429	490	317.391	3.53852	187
chr1	109582318	109583044	peak_1430	1000	810.952	4.38724	551
chr1	109647104	109647696	peak_1431	718	425.095	4.08528	548
chr1	109723670	109724074	peak_1432	1000	409.276	4.22674	83
chr1	109828783	109829160	peak_1433	1000	448.575	4.14781	159
chr1	109916311	109916799	peak_1434	566	276.129	3.85582	30
chr1	109933693	109934017	peak_1435	1000	357.943	4.44813	164
chr1	109972066	109972583	peak_1436	1000	682.837	5.52898	207
chr1	110098440	110098719	peak_1437	820	228.681	3.81921	88
chr1	110109468	110110154	peak_1438	431	295.616	3.67677	421
chr1	110111008	110111481	peak_1439	599	283.471	3.81717	381
chr1	110111871	110112537	peak_1440	977	650.616	4.70748	202
chr1	110275056	110275969	peak_1441	558	509.699	4.02178	605
chr1	110383744	110384702	peak_1442	426	408.586	3.40831	702
chr1	110384840	110385428	peak_1443	797	468.678	4.28757	431
chr1	110386195	110386718	peak_1444	656	343.301	4.305	356
chr1	110388197	110388381	peak_1445	1000	246.928	4.26808	89
chr1	110388493	110389147	peak_1446	1000	694.864	4.92143	222
chr1	110632158	110633283	peak_1447	1000	1361.25	5.74148	334
chr1	110640983	110642195	peak_1448	1000	1690.84	6.44555	667
chr1	110645249	110645953	peak_1449	895	629.93	5.70237	225
chr1	110722640	110723145	peak_1450	1000	596.48	4.67627	350
chr1	110815051	110815662	peak_1451	1000	749.19	5.18611	399
chr1	110816965	110817340	peak_1452	716	268.668	3.99616	312
chr1	110819306	110819469	peak_1453	1000	390.556	4.71246	102
chr1	110834957	110835518	peak_1454	668	374.855	4.27292	119
chr1	111227153	111227333	peak_1455	1000	260.408	4.74618	117
chr1	111233183	111233513	peak_1456	649	214.015	3.67796	150
chr1	111242622	111243454	peak_1457	1000	1135.52	5.84617	562
chr1	111243569	111244023	peak_1458	901	409.09	4.58312	318
chr1	111309497	111310228	peak_1459	798	583.521	5.68586	161
chr1	111651710	111652357	peak_1460	483	312.744	3.43508	424
chr1	111745971	111746290	peak_1461	702	224.01	4.05985	90
chr1	111751667	111752442	peak_1462	519	402.144	4.45086	514
chr1	111752635	111753050	peak_1463	656	272.409	3.70497	215
chr1	111754093	111754988	peak_1464	289	258.942	3.44209	686
chr1	111940807	111941040	peak_1465	1000	273.818	4.62096	152
chr1	112188683	112189552	peak_1466	348	302.73	3.71026	652
chr1	112551962	112552662	peak_1467	967	676.669	5.11944	513
chr1	112552799	112553856	peak_1468	677	715.633	5.03853	493
chr1	112656293	112656587	peak_1469	742	218.208	4.05249	81
chr1	112657753	112658084	peak_1470	1000	559.083	5.00496	75
chr1	112659608	112659998	peak_1471	891	347.629	4.0305	225
chr1	112675290	112675682	peak_1472	802	314.533	4.05249	148
chr1	112683083	112683278	peak_1473	1000	203.768	3.92019	104
chr1	112706644	112706959	peak_1474	1000	409.614	4.29463	79
chr1	112707361	112708045	peak_1475	424	290.283	3.83552	93
chr1	112708558	112708809	peak_1476	901	226.119	4.22598	152
chr1	112796521	112796701	peak_1477	1000	219.399	4.04238	94
chr1	112949114	112950139	peak_1478	698	715.494	5.03693	815
chr1	112950258	112950746	peak_1479	691	337.278	4.57107	256
chr1	112951449	112951911	peak_1480	451	208.141	3.34068	374
chr1	112952845	112953926	peak_1481	572	617.995	3.92677	711
chr1	112999024	113002954	peak_1482	1000	5990.18	6.83251	2089
chr1	113003981	113004563	peak_1483	768	446.773	5.04089	427
chr1	113004804	113005101	peak_1484	1000	402.627	5.22556	207
chr1	113005210	113005850	peak_1485	708	453.423	4.22146	48
chr1	113044588	113045024	peak_1486	753	328.2	4.19116	86
chr1	113050868	113051468	peak_1487	473	283.843	3.67484	76
chr1	113051612	113052455	peak_1488	412	347.386	3.81921	50
chr1	113106560	113107129	peak_1489	607	345.661	4.22714	367
chr1	113176058	113176341	peak_1490	850	240.617	4.01386	189
chr1	113176507	113177144	peak_1491	1000	745.697	5.30139	185
chr1	113180392	113180741	peak_1492	824	287.671	4.19302	197
chr1	113182845	113183292	peak_1493	837	374.246	4.55911	180
chr1	113183473	113183900	peak_1494	742	316.816	3.6214	88
chr1	113272556	113272792	peak_1495	1000	1364.69	8.93304	164
chr1	113294437	113294769	peak_1496	1000	481.983	4.84792	235
chr1	113440228	113440433	peak_1497	1000	221.671	3.9304	90
chr1	113467683	113468105	peak_1498	747	315.18	4.24767	97
chr1	113518615	113518928	peak_1499	812	254.001	3.45861	271
chr1	113561162	113561827	peak_1500	887	590.057	4.01852	507
chr1	113698511	113699295	peak_1501	1000	956.141	5.13526	238
chr1	113791285	113792071	peak_1502	273	214.364	3.07054	76
chr1	113998549	113998797	peak_1503	1000	252.26	4.42483	180
chr1	114225540	114225784	peak_1504	1000	446.345	5.23856	122
chr1	114225903	114226177	peak_1505	1000	298.569	3.92677	88
chr1	114238780	114239724	peak_1506	1000	981.414	4.55791	796
chr1	114415018	114415567	peak_1507	538	295.263	4.08611	148
chr1	114425388	114425928	peak_1508	1000	613.358	6.23196	357
chr1	114685019	114686065	peak_1509	589	616.298	4.29878	464
chr1	114699229	114699903	peak_1510	356	240.113	3.99618	103
chr1	114733061	114733567	peak_1511	1000	510.782	4.40991	302
chr1	115015181	115016096	peak_1512	1000	960.547	5.18751	773
chr1	115017504	115018057	peak_1513	413	228.475	3.94084	391
chr1	115028018	115028662	peak_1514	1000	1211.47	6.70545	146
chr1	115029156	115030150	peak_1515	901	895.508	4.88519	766
chr1	115030519	115031250	peak_1516	466	340.428	3.68664	346
chr1	115031371	115032144	peak_1517	308	238.073	3.43733	707
chr1	115075197	115075452	peak_1518	880	224.492	3.87799	168
chr1	115237958	115238586	peak_1519	485	304.413	3.61886	353
chr1	115270208	115270640	peak_1520	892	385.407	4.08392	234
chr1	115284193	115284452	peak_1521	1000	263.687	4.13982	72
chr1	115305936	115306272	peak_1522	736	247.282	3.77777	154
chr1	115388564	115388819	peak_1523	796	202.931	3.60561	185
chr1	115410612	115411442	peak_1524	299	247.966	3.83307	539
chr1	115414976	115415544	peak_1525	1000	765.369	5.56887	404
chr1	115538537	115538741	peak_1526	1000	240.513	3.72589	123
chr1	115571552	115572133	peak_1527	963	559.333	4.38921	380
chr1	115602067	115602466	peak_1528	601	239.995	4.37328	57
chr1	115603470	115603629	peak_1529	1000	255.458	4.49967	95
chr1	115909206	115909988	peak_1530	541	422.836	4.19338	87
chr1	116115379	116115826	peak_1531	619	276.653	3.75279	49
chr1	116121010	116121342	peak_1532	1000	335.911	3.97627	84
chr1	116125692	116126531	peak_1533	469	393.12	4.10471	511
chr1	116149825	116150346	peak_1534	467	243.092	3.69784	221
chr1	116215481	116215962	peak_1535	645	310.292	3.81959	99
chr1	116373944	116374415	peak_1536	694	327.025	4.1531	238
chr1	116379699	116379930	peak_1537	1000	287.028	4.07625	147
chr1	116417265	116417838	peak_1538	376	215.349	2.99099	37
chr1	116554205	116555146	peak_1539	633	595.973	4.63769	758
chr1	116555256	116556103	peak_1540	934	791.418	5.78981	434
chr1	116696018	116696387	peak_1541	1000	733.682	5.37805	163
chr1	116712355	116712818	peak_1542	483	223.59	3.73112	396
chr1	116769677	116769876	peak_1543	1000	318.898	4.39328	62
chr1	116900584	116900757	peak_1544	1000	217.419	4.07224	88
chr1	116901343	116901803	peak_1545	1000	638.952	4.83847	272
chr1	116902643	116903216	peak_1546	667	382.04	4.34011	369
chr1	116935035	116935971	peak_1547	1000	984.269	5.65139	324
chr1	116936386	116937291	peak_1548	1000	1176.96	5.97194	369
chr1	117008042	117008785	peak_1549	508	377.383	4.05362	592
chr1	117011113	117011324	peak_1550	1000	320.596	4.82323	97
chr1	117026208	117026658	peak_1551	571	256.772	3.90276	198
chr1	117082037	117082679	peak_1552	464	298.137	3.26209	191
chr1	117344532	117345078	peak_1553	420	229.157	3.60466	361
chr1	117345248	117345691	peak_1554	561	248.652	3.25999	188
chr1	117360038	117360585	peak_1555	875	478.467	4.47898	124
chr1	117550946	117551355	peak_1556	778	318.051	4.22529	323
chr1	117688098	117688418	peak_1557	1000	334.513	3.9186	62
chr1	117779480	117780531	peak_1558	1000	1803.51	7.42047	557
chr1	117901653	117902316	peak_1559	1000	699.972	4.3247	387
chr1	118006573	118007197	peak_1560	526	327.977	3.54253	308
chr1	118039222	118039954	peak_1561	383	280.542	3.26311	636
chr1	118166535	118166992	peak_1562	1000	467.373	4.73291	180
chr1	118195467	118195883	peak_1563	945	393.027	3.93514	248
chr1	118204678	118205178	peak_1564	422	211.175	3.8093	421
chr1	118398925	118399335	peak_1565	903	370.033	4.00372	263
chr1	118402166	118403478	peak_1566	1000	2671.95	6.36789	738
chr1	118403792	118404338	peak_1567	643	351.114	4.06224	260
chr1	118534409	118535039	peak_1568	672	423.243	4.02656	200
chr1	118544401	118544775	peak_1569	859	321.452	4.32864	75
chr1	118565793	118566375	peak_1570	1000	802.109	5.51864	144
chr1	118649385	118650181	peak_1571	314	249.783	3.10902	40
chr1	118650302	118652994	peak_1572	1000	5152.36	8.15478	398
chr1	118774212	118774581	peak_1573	562	207.453	3.75605	74
chr1	118836649	118837167	peak_1574	808	418.302	4.16731	423
chr1	118922233	118922558	peak_1575	871	282.931	3.71612	175
chr1	119015177	119015657	peak_1576	742	356.236	4.61208	251
chr1	119015824	119016569	peak_1577	768	572.513	4.06141	317
chr1	119447759	119448186	peak_1578	491	209.807	3.52196	222
chr1	119516736	119517314	peak_1579	1000	811.648	6.05531	408
chr1	119542940	119544113	peak_1580	681	799.34	4.05985	958
chr1	119545240	119545762	peak_1581	851	444.245	4.17967	152
chr1	119548606	119548962	peak_1582	776	276.138	3.68107	68
chr1	119553401	119553690	peak_1583	723	208.828	3.4099	92
chr1	119554777	119555168	peak_1584	1000	497.604	4.77697	246
chr1	119640350	119641003	peak_1585	541	353.21	4.21012	450
chr1	119654998	119655615	peak_1586	1000	675.182	4.64893	352
chr1	119693153	119693463	peak_1587	1000	370.547	4.38862	211
chr1	119696320	119696896	peak_1588	403	232.125	3.70075	246
chr1	119728498	119729052	peak_1589	518	287.165	3.91919	474
chr1	119747244	119747403	peak_1590	1000	224.54	4.27292	83
chr1	119782275	119783038	peak_1591	1000	1276.62	6.1813	587
chr1	119784440	119785445	peak_1592	1000	1181.52	5.07147	477
chr1	119788842	119789146	peak_1593	1000	305.543	4.03565	97
chr1	119810749	119810981	peak_1594	1000	398.024	5.4318	143
chr1	119812905	119813672	peak_1595	609	467.157	3.92825	299
chr1	119870367	119872063	peak_1596	790	1340	4.60471	1219
chr1	119875453	119875960	peak_1597	913	462.786	4.63132	86
chr1	119876103	119876741	peak_1598	405	258.501	3.89881	611
chr1	119978927	119979511	peak_1599	675	393.949	4.09954	200
chr1	120102581	120102815	peak_1600	1000	265.112	4.19078	166
chr1	120207654	120208202	peak_1601	570	312.137	3.47277	328
chr1	120209671	120210469	peak_1602	501	399.651	3.72509	205
chr1	120265332	120265641	peak_1603	914	282.445	3.93222	145
chr1	120270736	120271460	peak_1604	1000	1136.72	6.56523	104
chr1	120275288	120275946	peak_1605	1000	868.96	4.45796	406
chr1	120287491	120288159	peak_1606	507	338.525	3.47751	359
chr1	120678060	120678522	peak_1607	1000	471.52	4.02656	96
chr1	120747693	120748746	peak_1608	345	363.391	3.69065	321
chr1	120753628	120754389	peak_1609	656	498.845	5.0874	421
chr1	120772301	120772948	peak_1610	384	248.306	3.36372	333
chr1	120873897	120874177	peak_1611	777	217.663	3.39707	49
chr1	120970242	120970603	peak_1612	568	205.03	3.56467	177
chr1	121201864	121202257	peak_1613	724	284.689	3.90851	315
chr1	121205106	121206126	peak_1614	426	434.176	3.69065	834
chr1	121206229	121206746	peak_1615	986	509.552	4.51928	201
chr1	121287762	121288074	peak_1616	856	267.057	3.71528	51
chr1	121512945	121513330	peak_1617	761	292.85	3.95019	217
chr1	121521309	121521924	peak_1618	699	429.828	4.26223	300
chr1	121522363	121522719	peak_1619	745	265.302	4.13821	40
chr1	121522852	121523228	peak_1620	580	218.008	4.04547	196
chr1	121540231	121540440	peak_1621	1000	226.904	4.23811	85
chr1	121562331	121562600	peak_1622	790	212.4	3.43626	178
chr1	121598040	121598335	peak_1623	827	243.965	3.69065	143
chr1	121612584	121613150	peak_1624	411	232.473	3.19849	206
chr1	121769097	121769356	peak_1625	1000	262.218	4.78025	63
chr1	121792399	121792878	peak_1626	563	269.517	3.62707	69
chr1	121959194	121959497	peak_1627	879	266.337	3.56223	213
chr1	121998823	121999222	peak_1628	583	232.526	3.45744	103
chr1	122034594	122034892	peak_1629	1000	317.658	4.19448	119
chr1	122274066	122274418	peak_1630	1000	373.16	4.3276	303
chr1	122275723	122276004	peak_1631	1000	335.044	4.46631	199
chr1	122432883	122433223	peak_1632	1000	499.012	4.49824	162
chr1	122433363	122433669	peak_1633	1000	380.316	4.40944	222
chr1	122485399	122485729	peak_1634	646	213.062	3.83993	105
chr1	122766535	122766951	peak_1635	1000	707.901	5.02166	328
chr1	122767660	122767891	peak_1636	1000	285.557	4.53105	135
chr1	122768251	122768916	peak_1637	611	406.446	4.5223	140
chr1	122855708	122856264	peak_1638	1000	604.348	4.62461	482
chr1	122856938	122857295	peak_1639	984	351.303	4.45219	98
chr1	122857439	122857969	peak_1640	576	305.253	4.14532	372
chr1	122939880	122940263	peak_1641	679	260.004	3.85347	190
chr1	122940852	122941400	peak_1642	393	215.252	3.54812	474
chr1	122945678	122945896	peak_1643	926	201.928	4.13982	71
chr1	122946283	122946830	peak_1644	781	426.971	4.33348	262
chr1	123109877	123110344	peak_1645	493	230.008	3.52672	276
chr1	123625654	123626294	peak_1646	462	295.556	3.422	333
chr1	123802979	123803138	peak_1647	1000	223.203	4.15593	85
chr1	123806315	123806748	peak_1648	491	212.468	3.60304	145
chr1	123873409	123874039	peak_1649	392	247.239	3.9143	413
chr1	123878109	123878995	peak_1650	900	797.42	5.0694	238
chr1	124006044	124006642	peak_1651	1000	971.441	4.82996	315
chr1	124109660	124110171	peak_1652	634	323.951	3.36372	260
chr1	124110663	124111502	peak_1653	374	313.961	3.30067	550
chr1	124624545	124625236	peak_1654	959	662.975	4.53724	114
chr1	124643911	124644309	peak_1655	587	233.497	3.97368	64
chr1	124729610	124729981	peak_1656	1000	427.625	5.09	169
chr1	125253273	125253576	peak_1657	1000	333.99	4.13052	145
chr1	125254158	125254826	peak_1658	1000	1055.13	5.95842	205
chr1	125256691	125257012	peak_1659	648	207.864	3.36056	276
chr1	125258330	125258574	peak_1660	1000	297.983	4.57007	81
chr1	125260258	125260757	peak_1661	453	226.109	3.59084	175
chr1	125264196	125264594	peak_1662	648	257.774	3.96246	218
chr1	125338495	125338701	peak_1663	1000	238.393	4.35424	129
chr1	126261249	126261818	peak_1664	425	241.62	3.31831	286
chr1	126375708	126376540	peak_1665	1000	850.987	4.52352	428
chr1	126377364	126377753	peak_1666	642	249.792	3.95933	349
chr1	126391995	126392264	peak_1667	906	243.799	4.1368	150
chr1	126393497	126394321	peak_1668	604	497.847	3.50761	383
chr1	126752036	126752183	peak_1669	1000	240.27	4.52622	64
chr1	126765171	126765411	peak_1670	891	213.81	3.70027	94
chr1	126796956	126797842	peak_1671	700	620.205	4.45796	673
chr1	126815043	126815607	peak_1672	800	451.353	4.30721	472
chr1	126815742	126816178	peak_1673	1000	615.353	4.52573	147
chr1	126816335	126816829	peak_1674	1000	501.643	4.92881	279
chr1	126819211	126819953	peak_1675	1000	835.41	5.41384	174
chr1	127016603	127017147	peak_1676	435	236.781	3.21717	483
chr1	127210219	127210930	peak_1677	1000	714.78	4.44485	525
chr1	127211031	127211815	peak_1678	634	497.283	4.31394	327
chr1	127211976	127212173	peak_1679	1000	314.785	4.52107	101
chr1	127214774	127215233	peak_1680	886	406.485	4.46947	87
chr1	127318374	127318714	peak_1681	926	314.821	4.11549	127
chr1	127318902	127320074	peak_1682	1000	1347.74	4.92824	474
chr1	127320405	127320822	peak_1683	520	217.041	3.82325	226
chr1	127320979	127321784	peak_1684	561	451.236	4.50529	173
chr1	127329639	127330041	peak_1685	1000	533.94	5.38514	218
chr1	127419817	127420420	peak_1686	1000	858.533	5.31096	301
chr1	127421576	127421808	peak_1687	1000	239.561	4.02529	140
chr1	127444945	127445477	peak_1688	697	370.721	4.19448	330
chr1	127567110	127568733	peak_1689	1000	2727.84	5.73174	870
chr1	127571150	127571857	peak_1690	1000	1678.05	6.96914	549
chr1	127651004	127651821	peak_1691	1000	1062.31	4.89176	576
chr1	127837372	127838121	peak_1692	642	481.172	3.85265	103
chr1	127887102	127887522	peak_1693	587	246.511	4.19584	165
chr1	128026808	128027102	peak_1694	806	236.856	3.98497	128
chr1	128027281	128027663	peak_1695	584	222.932	3.67223	138
chr1	128216603	128216931	peak_1696	820	269.074	3.90528	253
chr1	128217098	128217438	peak_1697	1000	616.823	5.66216	98
chr1	128217967	128218378	peak_1698	1000	421.183	4.25797	223
chr1	128230947	128231804	peak_1699	1000	1260.38	4.9689	521
chr1	128277991	128278339	peak_1700	621	216.064	3.4691	58
chr1	128409964	128410839	peak_1701	570	498.523	3.70605	257
chr1	128434662	128435063	peak_1702	623	249.999	4.31801	313
chr1	128451050	128451594	peak_1703	848	461.209	4.1414	111
chr1	128461528	128462366	peak_1704	327	273.915	3.26147	568
chr1	128464984	128465464	peak_1705	836	401.456	4.21012	411
chr1	128467179	128468037	peak_1706	1000	1103.5	5.78056	229
chr1	128543074	128543703	peak_1707	648	407.394	4.47316	288
chr1	128787468	128788288	peak_1708	379	311.004	3.54244	509
chr1	129008226	129008462	peak_1709	875	206.464	3.79659	43
chr1	129025810	129026048	peak_1710	1000	268.71	4.53105	82
chr1	129027448	129027689	peak_1711	1000	288.126	4.25353	92
chr1	129046536	129047020	peak_1712	478	231.147	3.1938	398
chr1	129054599	129055540	peak_1713	272	256.297	3.0761	899
chr1	129099000	129099251	peak_1714	944	236.866	3.99124	96
chr1	129106497	129106962	peak_1715	538	250.084	3.62583	347
chr1	129258605	129258982	peak_1716	833	314.063	4.18012	190
chr1	129340382	129340843	peak_1717	641	295.295	3.56223	67
chr1	129361101	129362072	peak_1718	1000	1797.6	5.67073	197
chr1	129362573	129362853	peak_1719	948	265.358	3.57272	43
chr1	129389173	129389529	peak_1720	1000	426.334	4.23822	225
chr1	129479052	129479590	peak_1721	538	289.231	3.72589	288
chr1	129483033	129484488	peak_1722	1000	2052.69	5.82165	969
chr1	129504906	129505210	peak_1723	1000	310.892	4.38294	96
chr1	129516064	129516417	peak_1724	922	325.463	3.69606	145
chr1	129586383	129587071	peak_1725	821	564.521	4.14532	193
chr1	129588394	129589256	peak_1726	810	698.462	4.64431	586
chr1	129590653	129591560	peak_1727	644	583.877	4.25606	673
chr1	129641839	129642966	peak_1728	594	668.958	3.98749	507
chr1	129648842	129649245	peak_1729	512	206.141	3.05845	278
chr1	129670763	129671295	peak_1730	670	356.687	3.75471	84
chr1	129671804	129672594	peak_1731	356	281.154	3.87935	69
chr1	129694573	129694934	peak_1732	1000	398.875	3.91918	96
chr1	129758334	129758727	peak_1733	648	254.789	3.80613	287
chr1	129826923	129827901	peak_1734	765	748.211	4.09754	703
chr1	129883614	129884298	peak_1735	409	279.414	3.48435	418
chr1	129896948	129897187	peak_1736	843	201.539	4.24751	77
chr1	129919188	129919740	peak_1737	1000	4436.31	17.0337	267
chr1	129920074	129920587	peak_1738	1000	3061.11	12.934	212
chr1	130002827	130003254	peak_1739	665	284.106	3.59184	67
chr1	130166533	130167302	peak_1740	927	713.196	4.28344	332
chr1	130229850	130230064	peak_1741	1000	248.363	3.88539	153
chr1	130278950	130279297	peak_1742	1000	505.284	4.95775	152
chr1	130474040	130474489	peak_1743	1000	460.964	3.98308	87
chr1	130545172	130546254	peak_1744	1000	1233.37	5.53225	493
chr1	130549769	130550687	peak_1745	1000	1487.74	6.73904	494
chr1	130550951	130551328	peak_1746	1000	559.731	4.63808	126
chr1	130617205	130618351	peak_1747	1000	1514.4	5.90921	607
chr1	130623272	130623889	peak_1748	640	394.704	4.0562	325
chr1	130632198	130632979	peak_1749	1000	917.914	5.01365	350
chr1	130684048	130684868	peak_1750	649	531.85	4.3247	430
chr1	130688903	130689858	peak_1751	540	515.641	3.99631	88
chr1	130963567	130964086	peak_1752	835	433.537	4.37479	310
chr1	130969526	130970875	peak_1753	551	743.282	3.99631	1128
chr1	130971088	130972000	peak_1754	1000	1561.05	5.87174	487
chr1	131064060	131064292	peak_1755	943	218.815	3.70516	76
chr1	131065688	131066051	peak_1756	598	217.232	3.7807	95
chr1	131067111	131067474	peak_1757	587	213.025	3.89246	289
chr1	131067598	131068004	peak_1758	1000	479.614	5.41384	223
chr1	131157734	131157959	peak_1759	1000	359.641	4.5223	94
chr1	131353894	131354255	peak_1760	959	346.205	4.1152	280
chr1	131355018	131355500	peak_1761	959	462.32	4.49026	92
chr1	131406907	131407094	peak_1762	1000	221.749	4.18057	81
chr1	131581747	131582116	peak_1763	972	358.763	4.28875	222
chr1	131585036	131585209	peak_1764	1000	221.516	4.23805	96
chr1	131640494	131640768	peak_1765	1000	325.224	4.9396	183
chr1	131641711	131642659	peak_1766	475	449.945	4.04156	87
chr1	131859374	131859716	peak_1767	877	299.965	3.7923	279
chr1	131860730	131860982	peak_1768	1000	331.314	4.22146	218
chr1	131861226	131861837	peak_1769	460	280.884	3.73255	302
chr1	131863032	131863446	peak_1770	702	290.535	4.33349	207
chr1	131876162	131876569	peak_1771	501	203.932	3.55183	265
chr1	132057388	132057613	peak_1772	1000	229.009	3.78205	74
chr1	132131224	132131574	peak_1773	942	329.684	4.62625	139
chr1	132145800	132147034	peak_1774	411	506.91	3.54529	58
chr1	132187404	132188420	peak_1775	762	774.671	4.50378	125
chr1	132202434	132202684	peak_1776	834	208.541	3.90092	96
chr1	132469505	132469910	peak_1777	805	326.092	3.80432	83
chr1	132497552	132498084	peak_1778	413	219.542	3.57593	387
chr1	132498238	132498605	peak_1779	1000	601.354	5.51144	123
chr1	132515898	132516192	peak_1780	1000	341.699	4.62653	117
chr1	132576150	132576358	peak_1781	1000	229.671	4.03136	96
chr1	132597858	132598280	peak_1782	481	203.158	3.6657	325
chr1	132764683	132765101	peak_1783	905	378.306	4.49753	140
chr1	132765280	132765631	peak_1784	905	317.524	3.7923	95
chr1	132773127	132774415	peak_1785	599	771.682	3.59694	87
chr1	132939295	132939957	peak_1786	357	236.368	3.58775	426
chr1	132947542	132947984	peak_1787	1000	451.439	4.02809	212
chr1	132957530	132958103	peak_1788	462	264.995	3.81921	234
chr1	132988815	132989202	peak_1789	525	202.982	3.61695	167
chr1	133095604	133096181	peak_1790	1000	638.047	6.14846	106
chr1	133376585	133376942	peak_1791	985	351.73	3.83358	234
chr1	133546312	133546899	peak_1792	523	307.239	4.02137	172
chr1	133547041	133547580	peak_1793	533	287.334	4.03565	177
chr1	133549467	133549881	peak_1794	541	223.845	3.39496	99
chr1	133728500	133729104	peak_1795	419	253.142	3.75605	75
chr1	133977004	133978319	peak_1796	702	922.538	4.85445	323
chr1	133981286	133981669	peak_1797	688	263.366	3.93764	98
chr1	134177946	134178953	peak_1798	536	539.464	3.89246	855
chr1	134180294	134180690	peak_1799	640	253.354	3.83552	227
chr1	134180924	134181728	peak_1800	564	453.494	3.93332	270
chr1	134191224	134191813	peak_1801	685	403.439	4.47372	458
chr1	134203412	134203836	peak_1802	753	319.444	4.08655	238
chr1	134205005	134205784	peak_1803	530	413.109	3.92019	739
chr1	134209215	134209676	peak_1804	499	229.935	3.54812	165
chr1	134218082	134218664	peak_1805	643	374.31	4.47606	226
chr1	134332193	134332650	peak_1806	700	319.865	3.91659	269
chr1	134567107	134568623	peak_1807	790	1198	4.6506	810
chr1	134569479	134571544	peak_1808	1000	2400.11	6.33365	535
chr1	134576402	134576829	peak_1809	645	275.376	4.04156	84
chr1	134591943	134592728	peak_1810	796	625.034	4.98299	521
chr1	134592895	134593246	peak_1811	812	285.152	4.67968	257
chr1	134594245	134594685	peak_1812	767	337.678	3.38754	357
chr1	134730861	134731230	peak_1813	653	240.957	3.52196	149
chr1	135090572	135090871	peak_1814	921	275.36	4.05362	148
chr1	135231199	135231508	peak_1815	711	219.813	3.77682	52
chr1	135344122	135344490	peak_1816	647	238.219	3.50703	278
chr1	135511424	135512430	peak_1817	477	479.438	3.70512	602
chr1	135961918	135962250	peak_1818	681	226.121	4.20841	238
chr1	135966489	135967245	peak_1819	571	431.334	3.89049	285
chr1	135972908	135973120	peak_1820	1000	215.964	3.78107	44
chr1	135985239	135986143	peak_1821	344	310.745	3.77882	97
chr1	136081269	136081574	peak_1822	880	268.303	4.12956	206
chr1	136086351	136086742	peak_1823	713	278.632	3.75486	325
chr1	136106959	136107863	peak_1824	362	326.816	3.4099	124
chr1	136256669	136257270	peak_1825	344	207.033	3.58277	91
chr1	136271753	136272677	peak_1826	1000	1251.31	5.70718	401
chr1	136274058	136274343	peak_1827	716	204.191	4.07591	199
chr1	136275615	136276319	peak_1828	463	326.116	3.4098	448
chr1	136276738	136277368	peak_1829	1000	677.531	4.50529	386
chr1	136278791	136279140	peak_1830	1000	367.023	4.25606	277
chr1	136332392	136333402	peak_1831	952	961.666	5.14471	596
chr1	136391428	136391984	peak_1832	1000	1204.48	5.86018	444
chr1	136392085	136392621	peak_1833	874	468.508	4.46315	94
chr1	136402171	136402646	peak_1834	515	244.799	3.37282	384
chr1	136578260	136579013	peak_1835	919	692.275	5.12955	320
chr1	136739179	136739416	peak_1836	1000	259.162	4.7312	87
chr1	136777803	136778506	peak_1837	383	268.961	3.28864	215
chr1	136885803	136886409	peak_1838	547	331.213	3.73578	323
chr1	136889022	136889432	peak_1839	607	248.817	3.54218	301
chr1	136946111	136946939	peak_1840	523	433.389	4.39853	692
chr1	136948194	136948657	peak_1841	605	280.087	3.67089	393
chr1	136949278	136950058	peak_1842	576	449.256	4.23363	405
chr1	137004873	137005278	peak_1843	1000	471.803	4.93761	155
chr1	137058480	137058866	peak_1844	627	242.164	3.41465	192
chr1	137170930	137171248	peak_1845	1000	335.76	4.69534	189
chr1	137306902	137307263	peak_1846	810	292.493	4.02656	146
chr1	137349909	137350233	peak_1847	1000	383.806	4.88457	147
chr1	137515477	137515946	peak_1848	1000	527.236	4.87596	369
chr1	137537094	137537843	peak_1849	751	562.864	3.73035	386
chr1	137540510	137541344	peak_1850	713	594.666	4.19839	141
chr1	137542538	137542672	peak_1851	1000	292.707	5.21518	73
chr1	137687963	137688488	peak_1852	1000	639.657	4.66589	92
chr1	137887949	137888376	peak_1853	875	373.492	3.92566	74
chr1	137891084	137891477	peak_1854	712	279.696	3.57282	157
chr1	137892284	137893064	peak_1855	370	288.552	3.41861	704
chr1	137932889	137933242	peak_1856	649	229.219	3.23813	299
chr1	138535248	138535770	peak_1857	552	287.955	3.43763	249
chr1	138535896	138537396	peak_1858	679	1019.1	4.70674	1051
chr1	138537794	138538227	peak_1859	693	300.102	4.61297	301
chr1	138549615	138550169	peak_1860	517	286.604	3.61267	347
chr1	138612718	138613248	peak_1861	1000	585.372	4.57723	444
chr1	138754075	138754386	peak_1862	691	214.756	3.4742	275
chr1	138978332	138979040	peak_1863	474	335.324	4.19215	551
chr1	139001442	139002186	peak_1864	1000	968.123	5.12544	74
chr1	139067881	139068208	peak_1865	665	217.548	3.73995	232
chr1	139072715	139073101	peak_1866	616	237.697	3.69526	192
chr1	139254396	139254639	peak_1867	1000	305.56	4.08283	147
chr1	139424344	139424844	peak_1868	637	318.464	3.72509	66
chr1	139426785	139427185	peak_1869	1000	487.218	4.86067	218
chr1	139432251	139432514	peak_1870	1000	287.762	4.63258	99
chr1	139665675	139665978	peak_1871	779	235.912	3.70373	256
chr1	139868538	139869164	peak_1872	441	275.915	3.2735	459
chr1	139893243	139893996	peak_1873	1000	920.747	5.29201	442
chr1	139894661	139895710	peak_1874	1000	1609.11	5.63064	723
chr1	139897510	139898060	peak_1875	547	300.815	3.57268	364
chr1	140026452	140027385	peak_1876	578	539.202	4.30565	818
chr1	140033008	140033903	peak_1877	561	502.403	3.61444	733
chr1	140034441	140034845	peak_1878	611	246.648	3.31209	91
chr1	140302457	140303711	peak_1879	1000	2205.65	7.92551	1069
chr1	140305124	140305792	peak_1880	1000	725.44	4.68365	569
chr1	140305926	140307175	peak_1881	900	1123.48	4.95914	602
chr1	140334785	140336002	peak_1882	1000	2523.83	6.76243	343
chr1	140381675	140382261	peak_1883	502	293.928	3.76448	166
chr1	140678975	140679606	peak_1884	817	515.831	4.85003	179
chr1	140849198	140849741	peak_1885	424	230.211	3.4524	90
chr1	140856881	140857389	peak_1886	588	298.875	3.82217	272
chr1	141183401	141184009	peak_1887	881	535.94	4.02905	295
chr1	141184192	141184603	peak_1888	1000	424.336	4.75062	87
chr1	141185563	141186028	peak_1889	717	333.183	3.69065	97
chr1	141335939	141336366	peak_1890	856	365.427	3.71528	235
chr1	141432795	141433782	peak_1891	526	519.39	3.89246	481
chr1	141441889	141442352	peak_1892	537	248.642	3.19814	184
chr1	141467329	141468485	peak_1893	846	978.21	5.34028	986
chr1	141557658	141558181	peak_1894	446	233.078	3.64026	314
chr1	141559290	141559957	peak_1895	581	387.35	4.54024	184
chr1	141573308	141574409	peak_1896	303	333.819	3.41289	675
chr1	141574619	141575761	peak_1897	1000	1206.82	4.85245	849
chr1	141583199	141583511	peak_1898	713	222.34	3.90769	193
chr1	141590713	141591045	peak_1899	744	246.872	3.52017	242
chr1	141674329	141674846	peak_1900	771	398.444	4.25675	322
chr1	141818053	141818717	peak_1901	1000	1238.46	6.72564	368
chr1	141820672	141821289	peak_1902	615	379.468	3.61593	521
chr1	141953153	141953643	peak_1903	417	204.278	3.43626	393
chr1	141988797	141989117	peak_1904	948	303.483	3.96747	118
chr1	141989218	141990351	peak_1905	810	918.136	5.02131	948
chr1	142020893	142021589	peak_1906	1000	867.163	5.29257	164
chr1	142051952	142052489	peak_1907	933	501.036	4.2938	336
chr1	142599315	142599753	peak_1908	474	207.612	3.91659	189
chr1	142605981	142607221	peak_1909	1000	1397.99	6.18589	164
chr1	142607741	142608075	peak_1910	934	311.859	4.27292	159
chr1	142685792	142686294	peak_1911	587	294.761	4.01363	236
chr1	142855639	142856334	peak_1912	324	224.887	3.32599	418
chr1	142866758	142867523	peak_1913	1000	798.228	4.52727	313
chr1	142867851	142868101	peak_1914	1000	365.449	4.80221	98
chr1	143048715	143049325	peak_1915	344	209.561	3.53779	504
chr1	143229020	143229874	peak_1916	271	231.721	3.15934	818
chr1	143230015	143230423	peak_1917	706	288.102	4.30927	92
chr1	143232292	143232894	peak_1918	1000	745.526	4.50164	533
chr1	143233284	143234038	peak_1919	903	681.189	4.27923	156
chr1	143250426	143250800	peak_1920	1000	557.707	4.81916	284
chr1	143337424	143338558	peak_1921	981	1112.48	5.55053	790
chr1	143759496	143760094	peak_1922	538	321.627	3.25999	297
chr1	143911916	143912231	peak_1923	1000	333.741	4.99087	228
chr1	144221916	144223120	peak_1924	530	637.789	4.70774	276
chr1	144264213	144264588	peak_1925	712	267.007	4.18822	77
chr1	144268481	144269393	peak_1926	926	844.634	5.96136	122
chr1	144446583	144447315	peak_1927	723	529.156	3.98423	72
chr1	144450158	144450741	peak_1928	678	395.05	3.92677	141
chr1	144473558	144474039	peak_1929	543	261.146	3.57238	284
chr1	144729256	144730007	peak_1930	725	544.77	3.69065	234
chr1	144749570	144750441	peak_1931	744	648.007	4.20308	213
chr1	145007893	145008243	peak_1932	583	204.163	4.01386	182
chr1	145032278	145032832	peak_1933	1000	968.872	4.96424	485
chr1	145124250	145124827	peak_1934	794	458.246	4.45796	516
chr1	145125475	145125738	peak_1935	919	241.732	3.99225	99
chr1	145246960	145248413	peak_1936	868	1261.18	4.34515	973
chr1	145347402	145347734	peak_1937	876	290.825	3.83307	234
chr1	145466704	145467157	peak_1938	553	250.473	3.80174	95
chr1	145594072	145594288	peak_1939	1000	226.937	4.22674	84
chr1	145934502	145934799	peak_1940	896	266.011	4.1368	96
chr1	146180893	146181217	peak_1941	705	228.336	3.68727	157
chr1	146265611	146266135	peak_1942	428	224.167	3.29038	155
chr1	146270465	146270879	peak_1943	1000	563.143	4.86027	235
chr1	146447714	146448002	peak_1944	771	221.975	3.63544	99
chr1	146625345	146625868	peak_1945	496	259.162	3.45915	374
chr1	146729703	146730121	peak_1946	1000	508.173	4.90872	271
chr1	146747806	146748243	peak_1947	952	415.972	4.08392	283
chr1	146760529	146761027	peak_1948	1000	652.955	5.00428	99
chr1	146763046	146763451	peak_1949	812	328.992	3.99991	143
chr1	147215328	147215654	peak_1950	1000	635.389	5.27613	127
chr1	147444868	147445627	peak_1951	1000	850.281	4.84307	202
chr1	147504845	147505279	peak_1952	496	215.396	3.49287	222
chr1	147755360	147755778	peak_1953	658	274.995	3.5001	215
chr1	147766268	147767678	peak_1954	1000	1736.52	5.32179	409
chr1	147843431	147843841	peak_1955	781	320.263	3.73463	376
chr1	147863503	147863734	peak_1956	1000	288.575	4.233	95
chr1	148371516	148371920	peak_1957	1000	748.192	5.18649	308
chr1	148399289	148399654	peak_1958	967	353.081	3.74764	133
chr1	148447611	148448269	peak_1959	1000	1379.53	5.71506	206
chr1	148481589	148482430	peak_1960	1000	864.712	5.01576	377
chr1	148482637	148482936	peak_1961	858	256.62	4.5253	182
chr1	148496028	148496602	peak_1962	1000	978.346	5.18257	220
chr1	148664759	148665165	peak_1963	654	265.465	3.47072	43
chr1	148716102	148716487	peak_1964	1000	480.3	5.23022	299
chr1	148738185	148738817	peak_1965	341	215.559	3.19081	506
chr1	148739680	148739923	peak_1966	1000	251.172	4.20578	180
chr1	148746750	148747687	peak_1967	420	393.511	3.57268	569
chr1	148747962	148748422	peak_1968	991	455.727	5.02451	193
chr1	148814165	148814849	peak_1969	857	586.163	5.21215	494
chr1	148815234	148815792	peak_1970	1000	940.593	5.572	331
chr1	148889382	148889755	peak_1971	918	342.319	4.32803	69
chr1	149152397	149152569	peak_1972	1000	239.572	4.48352	77
chr1	149250005	149250691	peak_1973	353	242.298	3.29806	258
chr1	149310375	149310750	peak_1974	951	356.783	4.62923	64
chr1	149310866	149312228	peak_1975	746	1016.47	5.04314	676
chr1	149327038	149327536	peak_1976	708	352.343	4.39853	89
chr1	149503897	149504414	peak_1977	523	270.647	3.66511	220
chr1	149506077	149506374	peak_1978	1000	593.24	5.52067	200
chr1	149656151	149657118	peak_1979	391	378.122	3.97286	530
chr1	150080512	150080908	peak_1980	606	240.111	3.34595	257
chr1	150152528	150153082	peak_1981	1000	566.146	4.47662	211
chr1	150277231	150277457	peak_1982	893	201.752	3.78671	149
chr1	150282396	150283355	peak_1983	1000	995.888	4.50164	446
chr1	150319671	150320041	peak_1984	1000	4168.71	16.9709	272
chr1	150321003	150321212	peak_1985	1000	896.374	6.79891	174
chr1	150321383	150321490	peak_1986	1000	553.131	7.7445	15
chr1	150321634	150321772	peak_1987	1000	547.244	7.58864	54
chr1	150322629	150323046	peak_1988	1000	5640.8	22.6241	97
chr1	150330537	150330887	peak_1989	1000	2821.51	14.6585	85
chr1	150332127	150332365	peak_1990	1000	538.736	6.06154	87
chr1	150332468	150332706	peak_1991	1000	539.711	6.34526	91
chr1	150398956	150399386	peak_1992	622	267.397	3.50761	372
chr1	150482894	150483264	peak_1993	1000	432.357	4.57723	263
chr1	150555860	150556015	peak_1994	1000	215.665	4.32429	83
chr1	150563096	150563426	peak_1995	1000	347.279	4.60299	81
chr1	150703070	150703396	peak_1996	727	237.1	4.19925	137
chr1	150757556	150758117	peak_1997	663	371.697	3.83881	550
chr1	150760460	150761058	peak_1998	771	460.949	4.06861	464
[truncated: 29,975 more rows]

## Sheet: Leaf
Chromosome	Chr_Start	Chr_End	Name	Score	Signal_Value	P_Value (-log10)	Summit_Position
chr1	715397	715839	peak_0	545	240.985	3.58621	174
chr1	2588773	2588947	peak_1	1000	254.923	4.76291	90
chr1	3085044	3086351	peak_2	1000	47031	50.3008	508
chr1	6764841	6765119	peak_3	800	222.493	3.5433	139
chr1	8663706	8663882	peak_4	1000	1475.86	10.8479	95
chr1	10786907	10787298	peak_5	1000	6962.31	28.8416	91
chr1	11664157	11664579	peak_6	591	249.224	3.6493	361
chr1	11664735	11665256	peak_7	1000	569.147	5.00468	135
chr1	12272050	12272221	peak_8	1000	200.291	4.07172	111
chr1	12343350	12345010	peak_9	629	1043.31	4.87355	807
chr1	12635731	12636282	peak_10	875	482.145	4.52872	181
chr1	13264907	13265231	peak_11	733	237.412	3.4206	261
chr1	13265366	13265953	peak_12	575	337.571	3.6679	99
chr1	13404479	13405197	peak_13	343	246.088	3.26967	662
chr1	13406903	13407361	peak_14	449	205.544	3.64159	176
chr1	14412391	14412799	peak_15	1000	1038.28	6.59162	243
chr1	14414472	14414789	peak_16	1000	366.304	4.12602	226
chr1	14415668	14416115	peak_17	1000	762.279	6.73147	232
chr1	16948160	16948758	peak_18	436	260.604	3.53554	448
chr1	17281398	17281550	peak_19	1000	463.707	6.70374	60
chr1	17281708	17281980	peak_20	1000	2209.13	13.4433	155
chr1	17282873	17283057	peak_21	1000	929.353	7.62293	108
chr1	17284283	17284554	peak_22	1000	670.855	5.94449	198
chr1	17287423	17287974	peak_23	1000	3930.87	16.5468	80
chr1	17292894	17293284	peak_24	1000	5529.96	22.4082	99
chr1	17296153	17296377	peak_25	1000	774.321	6.18831	136
chr1	17317019	17317313	peak_26	1000	1580.23	9.85714	199
chr1	17319731	17320177	peak_27	1000	3851.47	14.0962	350
chr1	17321356	17321714	peak_28	1000	3943.93	17.7352	297
chr1	17325417	17325658	peak_29	1000	461.75	4.62329	68
chr1	17478307	17479468	peak_30	1000	3332.7	8.50591	204
chr1	17538674	17539030	peak_31	621	220.992	3.67842	52
chr1	17617743	17618197	peak_32	543	246.719	4.0649	357
chr1	17618359	17618743	peak_33	543	208.348	4.0649	316
chr1	17678174	17679039	peak_34	368	318.664	3.58609	504
chr1	17679482	17679647	peak_35	1000	259.691	4.82184	73
chr1	17721106	17721580	peak_36	1000	496.784	4.74937	317
chr1	17775745	17776095	peak_37	1000	386.381	4.13945	170
chr1	18346742	18347536	peak_38	453	359.979	3.38561	213
chr1	18549916	18550490	peak_39	603	345.993	3.60999	110
chr1	19491774	19492168	peak_40	633	249.355	3.96892	231
chr1	21176135	21176366	peak_41	973	224.817	4.13422	131
chr1	21662494	21662786	peak_42	752	219.637	3.77594	90
chr1	21928550	21928826	peak_43	1000	281.038	4.06965	240
chr1	21928930	21929244	peak_44	1000	402.923	4.97384	185
chr1	22129974	22130504	peak_45	540	286.259	3.93431	87
chr1	22853165	22853727	peak_46	410	230.346	3.41244	327
chr1	23083399	23084062	peak_47	729	483.15	4.56756	300
chr1	23185552	23186359	peak_48	1000	843.006	4.67208	412
chr1	23248557	23249198	peak_49	838	537.186	4.64856	229
chr1	23257348	23258416	peak_50	1000	2417.83	7.12253	892
chr1	23294833	23295671	peak_51	869	728.411	4.79316	576
chr1	23374085	23374513	peak_52	1000	621.479	6.03494	309
chr1	23404595	23405126	peak_53	535	284.338	3.74439	93
chr1	24598684	24599214	peak_54	629	333.409	3.73555	379
chr1	25011673	25011812	peak_55	1000	205.918	3.56689	71
chr1	25240510	25240664	peak_56	1000	237.575	3.99977	79
chr1	25293143	25293631	peak_57	515	251.526	3.96892	47
chr1	25402208	25402492	peak_58	749	212.756	3.56406	198
chr1	26024548	26024721	peak_59	1000	200.824	4.2793	77
chr1	26078745	26079147	peak_60	831	334.054	3.86704	184
chr1	26234970	26235151	peak_61	1000	229.958	4.25603	78
chr1	26302038	26304039	peak_62	1000	3383.1	6.78643	1198
chr1	26306151	26306860	peak_63	572	405.658	3.98949	176
chr1	26312649	26313207	peak_64	765	426.693	4.16222	214
chr1	26358931	26359433	peak_65	459	230.354	3.39485	328
chr1	26394217	26394745	peak_66	593	312.85	3.9022	88
chr1	26451556	26452535	peak_67	648	634.577	4.49843	530
chr1	26453993	26454925	peak_68	650	605.715	4.10866	480
chr1	26456717	26456995	peak_69	1000	289.762	3.89422	95
chr1	26462642	26462964	peak_70	1000	329.965	3.82703	271
chr1	26497215	26497732	peak_71	1000	1942.58	8.05931	411
chr1	26498372	26498678	peak_72	1000	354.445	4.48031	100
chr1	26500864	26501515	peak_73	1000	2251.76	10.4507	305
chr1	26504350	26504519	peak_74	1000	1055.57	11.6442	86
chr1	26504685	26504816	peak_75	1000	928.159	10.9883	79
chr1	26507349	26507547	peak_76	1000	4403.28	32.2044	98
chr1	26507660	26507904	peak_77	1000	5073.38	29.8552	104
chr1	26508426	26510552	peak_78	1000	59127.3	55.4613	658
chr1	26511401	26513187	peak_79	1000	45815.6	46.3359	977
chr1	26513533	26515049	peak_80	1000	16860.5	23.5641	1247
chr1	26515419	26518318	peak_81	1000	131150	63.7596	1735
chr1	26575369	26576355	peak_82	1000	1621.24	5.38105	582
chr1	26576510	26576656	peak_83	1000	209.945	4.48061	82
chr1	26691315	26691851	peak_84	392	210.007	3.53293	253
chr1	26692024	26692670	peak_85	472	305.172	3.66102	203
chr1	26712767	26714144	peak_86	1000	1610.18	5.28186	944
chr1	27115978	27116771	peak_87	605	480.149	3.9284	605
chr1	28559901	28560107	peak_88	1000	225.255	3.83798	158
chr1	28646643	28647573	peak_89	997	927.331	4.56756	136
chr1	28648424	28649761	peak_90	1000	1584.62	5.17281	609
chr1	28652752	28653378	peak_91	1000	1342.91	5.24672	480
chr1	28654594	28655859	peak_92	1000	1435.47	4.5092	485
chr1	28658718	28659312	peak_93	719	427.052	4.18987	134
chr1	28741565	28742489	peak_94	1000	2503.7	6.77449	369
chr1	28742656	28743563	peak_95	1000	2064.74	6.04645	309
chr1	28744724	28745569	peak_96	1000	1242.54	5.30391	474
chr1	30771681	30772197	peak_97	1000	7131.37	24.7093	438
chr1	30772324	30772568	peak_98	1000	1137.6	12.2233	79
chr1	30782103	30782331	peak_99	1000	3087.49	17.7662	87
chr1	30904734	30905052	peak_100	876	278.659	3.84012	183
chr1	31077540	31078241	peak_101	647	453.444	3.9603	426
chr1	31078360	31078823	peak_102	834	385.924	4.35289	68
chr1	31943067	31943195	peak_103	1000	278.541	5.11769	87
chr1	32445588	32445815	peak_104	1000	298.593	4.87099	111
chr1	32651078	32651401	peak_105	875	282.713	3.90601	269
chr1	32651762	32652691	peak_106	1000	8539.64	24.5225	686
chr1	32652841	32653077	peak_107	1000	1259.39	9.25065	76
chr1	32653233	32653692	peak_108	1000	969.652	8.98253	120
chr1	32655735	32656375	peak_109	1000	1232.78	6.3019	371
chr1	32656549	32656760	peak_110	1000	211.918	4.42284	152
chr1	32658174	32659290	peak_111	1000	4759.22	12.6051	640
chr1	33304060	33304714	peak_112	870	568.879	4.10643	564
chr1	33639159	33639747	peak_113	671	394.565	4.10639	205
chr1	33644878	33646016	peak_114	1000	2046.42	6.75332	740
chr1	33647027	33647598	peak_115	1000	1424.24	6.39402	322
chr1	33650865	33651249	peak_116	838	321.781	4.53182	193
chr1	33659532	33660273	peak_117	969	717.813	4.52784	578
chr1	33751337	33751809	peak_118	1000	546.158	4.57927	195
chr1	34895225	34895721	peak_119	621	307.826	3.68236	101
chr1	34974471	34974740	peak_120	1000	330.839	4.28118	115
chr1	35264699	35265857	peak_121	1000	29711	50.0785	382
chr1	35266031	35267400	peak_122	1000	22838.6	34.576	600
chr1	35267583	35270037	peak_123	1000	73518	49.0503	1235
chr1	35270140	35271329	peak_124	1000	18051.4	34.0713	429
chr1	35752412	35752805	peak_125	814	319.89	3.78643	242
chr1	35836603	35837374	peak_126	1000	2290.18	10.1907	318
chr1	35881184	35881692	peak_127	508	258.249	3.71102	175
chr1	35894194	35894576	peak_128	972	371.39	4.55172	324
chr1	35899519	35899935	peak_129	1000	934.316	6.86799	217
chr1	35900118	35902938	peak_130	1000	4325.77	6.38921	1504
chr1	35903684	35904231	peak_131	788	431.129	4.47602	385
chr1	35909139	35909643	peak_132	1000	1136.8	6.39402	147
chr1	35913706	35914127	peak_133	1000	520.182	4.68079	224
chr1	37965322	37966007	peak_134	995	681.529	4.37585	378
chr1	38514570	38514888	peak_135	1000	4729.62	20.0349	87
chr1	38776885	38777850	peak_136	937	904.295	5.10872	698
chr1	39806503	39806811	peak_137	714	219.975	3.69664	32
chr1	39910946	39912059	peak_138	874	972.721	5.32136	860
chr1	39912721	39913719	peak_139	544	543.329	4.09732	114
chr1	39914011	39915261	peak_140	1000	2217.86	6.85283	580
chr1	39915526	39915726	peak_141	1000	203.9	3.81871	39
chr1	40537227	40537576	peak_142	820	286.139	3.9284	91
chr1	43296812	43297446	peak_143	503	318.75	3.29555	54
chr1	46341051	46341473	peak_144	603	254.504	3.89602	121
chr1	46350691	46350996	peak_145	701	213.799	3.54169	60
chr1	46368637	46369275	peak_146	659	420.161	4.23267	507
chr1	46390213	46390401	peak_147	1000	239.652	4.28717	78
chr1	46390524	46390944	peak_148	763	320.436	3.77594	331
chr1	46392491	46392967	peak_149	660	314.292	3.77755	136
chr1	46395148	46395570	peak_150	766	323.279	4.69443	326
chr1	48137462	48137717	peak_151	815	207.779	3.35422	114
chr1	48143923	48144259	peak_152	651	218.744	3.48453	226
chr1	48144519	48144824	peak_153	1000	314.838	4.54176	210
chr1	48940179	48940417	peak_154	877	208.777	3.6862	90
chr1	49012123	49012716	peak_155	1000	985.027	5.2783	458
chr1	49444131	49444794	peak_156	690	457.519	4.37991	73
chr1	49975198	49975570	peak_157	602	223.781	3.73318	280
chr1	51550760	51551426	peak_158	1000	683.914	4.95074	498
chr1	51560613	51561195	peak_159	477	277.783	3.9549	352
chr1	51561812	51562022	peak_160	1000	242.853	4.07172	79
chr1	51569622	51570148	peak_161	485	255.281	3.6871	349
chr1	51578631	51578864	peak_162	1000	307.622	4.79316	146
chr1	51579032	51580074	peak_163	1000	1082.07	5.35944	810
chr1	51585069	51585631	peak_164	527	295.95	3.53431	80
chr1	51586706	51588262	peak_165	442	688.152	4.51878	1198
chr1	51588743	51589403	peak_166	761	502.336	4.68114	251
chr1	51589699	51590056	peak_167	731	261.132	3.82703	241
chr1	51590219	51590851	peak_168	1000	669.759	4.37026	365
chr1	51591049	51591346	peak_169	1000	321.926	4.20093	228
chr1	51595950	51596348	peak_170	651	259.286	3.68727	86
chr1	51746971	51747143	peak_171	1000	670.78	6.37631	161
chr1	52548609	52549024	peak_172	1000	582.033	4.54417	345
chr1	53021233	53021723	peak_173	416	203.865	3.57698	25
chr1	53764519	53764894	peak_174	652	244.612	4.10836	147
chr1	53999314	53999599	peak_175	1000	4680.41	22.2482	203
chr1	54199394	54199629	peak_176	1000	237.586	3.94603	70
chr1	55082207	55082991	peak_177	1000	876.559	5.64057	257
chr1	55088769	55089296	peak_178	1000	721.178	5.80492	86
chr1	55090695	55090862	peak_179	1000	250.682	4.28118	38
chr1	55091689	55092084	peak_180	1000	749.131	5.0287	121
chr1	55095570	55095804	peak_181	901	210.821	3.74439	30
chr1	55111869	55112218	peak_182	620	216.486	3.41802	136
chr1	56728704	56728927	peak_183	1000	1488.11	9.95966	132
chr1	57522247	57522614	peak_184	638	234.078	3.70616	193
chr1	57758597	57759091	peak_185	653	322.446	3.55245	362
chr1	59018148	59018823	peak_186	715	482.68	4.93486	272
chr1	59018938	59020207	peak_187	1000	1326.98	4.62444	124
chr1	59021867	59022197	peak_188	833	274.74	4.03145	258
chr1	60067415	60068029	peak_189	1000	752.717	4.56073	470
chr1	60068144	60069150	peak_190	1000	2171.97	6.13591	225
chr1	60074838	60075171	peak_191	684	227.9	4.47602	307
chr1	60075285	60075883	peak_192	607	363.086	3.79627	253
chr1	60080568	60080967	peak_193	586	233.702	3.75057	107
chr1	60081709	60082020	peak_194	1000	333.171	4.09237	96
chr1	60088373	60089034	peak_195	1000	1116.27	5.82313	355
chr1	60089312	60090560	peak_196	835	1042.33	5.24351	969
chr1	60090738	60091120	peak_197	1000	518.523	4.417	110
chr1	60095351	60095529	peak_198	1000	245.447	4.56756	94
chr1	60098671	60099261	peak_199	493	290.837	3.70067	319
chr1	61488281	61489500	peak_200	903	1100.26	5.50533	625
chr1	62371792	62372294	peak_201	666	334.352	3.8472	431
chr1	63429163	63429830	peak_202	397	265.001	3.6679	151
chr1	64793994	64794528	peak_203	908	484.706	4.01365	254
chr1	66045502	66045792	peak_204	803	232.931	3.45085	140
chr1	67342523	67343192	peak_205	1000	749.019	4.67688	120
chr1	67755585	67755774	peak_206	1000	239.526	4.10119	99
chr1	67847882	67848391	peak_207	1000	525.4	4.96746	356
chr1	68460284	68460898	peak_208	1000	1481.81	6.59869	160
chr1	68483733	68483947	peak_209	1000	272.555	4.03552	101
chr1	68495165	68495941	peak_210	1000	1829.5	8.45892	368
chr1	68496254	68497075	peak_211	1000	1250.15	5.54945	727
chr1	68497436	68497803	peak_212	1000	406.091	4.45272	268
chr1	68500121	68500348	peak_213	981	222.752	3.74439	129
chr1	68500767	68501350	peak_214	1000	833.162	5.57819	438
chr1	68501497	68502231	peak_215	1000	1192.74	7.4341	313
chr1	68518440	68518949	peak_216	447	227.543	3.07091	409
chr1	68738026	68738357	peak_217	734	242.849	3.79517	260
chr1	68995386	68996293	peak_218	525	475.851	3.99062	425
chr1	69018095	69020284	peak_219	1000	3848.64	6.28869	1586
chr1	69036529	69036742	peak_220	1000	288.076	4.58431	144
chr1	69065791	69066100	peak_221	724	223.771	3.40319	149
chr1	69105366	69105761	peak_222	1000	961.091	7.15206	274
chr1	69339765	69339923	peak_223	1000	239.208	4.38883	62
chr1	69478435	69478884	peak_224	534	239.824	3.67004	146
chr1	70150735	70150930	peak_225	1000	228.381	4.18562	160
chr1	70153026	70153496	peak_226	1000	645.714	4.9656	155
chr1	70392411	70392867	peak_227	548	250.096	3.53431	284
chr1	70603142	70603630	peak_228	436	212.637	3.72824	175
chr1	70638189	70639588	peak_229	877	1227.55	4.41819	778
chr1	70640137	70640927	peak_230	728	574.958	4.03093	367
chr1	70698519	70698733	peak_231	1000	262.621	4.02376	130
chr1	70963961	70966331	peak_232	1000	65982.4	51.2479	1841
chr1	70968145	70970267	peak_233	1000	20795.7	30.8914	750
chr1	71310712	71311155	peak_234	1000	1394.85	7.10113	73
chr1	71384320	71385063	peak_235	928	689.676	4.04076	532
chr1	71413074	71413258	peak_236	1000	265.914	4.05602	90
chr1	71455885	71456199	peak_237	1000	333.794	4.46061	135
chr1	71467501	71468177	peak_238	612	413.531	4.31114	386
chr1	71601538	71602089	peak_239	1000	669.451	5.58034	409
chr1	72512869	72513303	peak_240	572	248.093	3.47477	246
chr1	72631297	72631813	peak_241	1000	565.706	4.63687	422
chr1	73568339	73568645	peak_242	928	284.081	4.10973	163
chr1	74271622	74271859	peak_243	854	202.395	3.88312	113
chr1	75652341	75652700	peak_244	1000	493.02	4.88545	314
chr1	76429063	76429752	peak_245	577	397.412	3.84012	517
chr1	76591990	76593214	peak_246	1000	34070.8	51.6084	633
chr1	76593604	76594205	peak_247	1000	7215.33	20.9399	175
chr1	76597343	76597889	peak_248	1000	9876.34	28.7408	133
chr1	76598895	76599522	peak_249	1000	4651.76	19.6493	529
chr1	76600502	76601138	peak_250	1000	6007.87	20.9479	393
chr1	76601249	76601558	peak_251	1000	5001.79	23.2665	229
chr1	77327943	77328288	peak_252	654	225.74	3.90102	248
chr1	77619412	77619602	peak_253	1000	214.748	3.95793	123
chr1	78062720	78063195	peak_254	633	300.772	3.85629	78
chr1	78636354	78636684	peak_255	728	240.091	3.6679	117
chr1	78760516	78760965	peak_256	787	353.453	4.39703	323
chr1	78792027	78792159	peak_257	1000	214.108	3.99062	85
chr1	78863164	78863340	peak_258	1000	1070.6	8.90268	11
chr1	79785266	79785628	peak_259	954	345.456	3.73093	302
chr1	80546369	80547287	peak_260	290	265.9	3.44473	131
chr1	81055798	81056028	peak_261	971	223.314	3.82703	149
chr1	81087877	81088117	peak_262	838	201.077	4.13212	174
chr1	81242069	81243172	peak_263	547	603.799	3.70389	967
chr1	81670027	81670254	peak_264	1000	249.682	4.43468	78
chr1	81758778	81759129	peak_265	820	287.993	3.59323	272
chr1	83279201	83279614	peak_266	548	226.431	3.54332	203
chr1	85753202	85753558	peak_267	760	270.422	4.10119	87
chr1	86334893	86335164	peak_268	1000	2185.81	12.1953	70
chr1	86385729	86386069	peak_269	786	267.198	3.69279	254
chr1	86555498	86556102	peak_270	541	327.052	3.58621	273
chr1	86738136	86738957	peak_271	898	737.321	4.47602	83
chr1	86951449	86951864	peak_272	1000	608.308	5.14604	168
chr1	86952071	86952505	peak_273	613	266.106	3.86478	92
chr1	87028819	87029296	peak_274	583	278.049	3.9549	302
chr1	87334407	87335087	peak_275	582	395.961	4.16965	120
chr1	88124146	88124732	peak_276	555	325.437	3.86478	277
chr1	88557215	88557532	peak_277	668	211.691	4.21653	155
chr1	88558258	88558483	peak_278	976	219.656	3.57698	175
chr1	89579877	89580331	peak_279	569	258.306	3.71102	173
chr1	89987335	89988086	peak_280	473	355.332	3.53015	97
chr1	90652088	90652573	peak_281	583	282.985	3.57069	173
chr1	90746724	90746869	peak_282	1000	264.645	4.54736	82
chr1	90825230	90825611	peak_283	1000	407.55	4.27696	221
chr1	91023415	91023778	peak_284	817	296.669	3.70389	207
chr1	91584527	91585215	peak_285	690	475.002	4.12921	187
chr1	92617599	92617921	peak_286	771	248.347	4.12921	260
chr1	92955556	92956051	peak_287	547	270.521	3.59494	128
chr1	93274132	93274451	peak_288	654	208.621	3.82703	69
chr1	93821241	93821572	peak_289	1000	9514.35	34.8637	228
chr1	93883328	93883593	peak_290	762	201.887	3.77397	76
chr1	95065458	95065836	peak_291	647	244.42	3.88312	119
chr1	95214869	95215060	peak_292	1000	1783.31	12.7402	65
chr1	95364609	95365168	peak_293	560	313.21	4.07866	467
chr1	96094829	96095163	peak_294	877	293.028	3.81774	75
chr1	97295426	97295716	peak_295	1000	301.146	4.0649	161
chr1	97926415	97926835	peak_296	523	219.602	4.17284	333
chr1	98812917	98813369	peak_297	624	282.08	3.93558	150
chr1	99410622	99411041	peak_298	588	246.228	3.82151	387
chr1	99503201	99503706	peak_299	1000	4346.24	21.198	211
chr1	99503935	99504259	peak_300	1000	615.064	7.75104	70
chr1	99504602	99504710	peak_301	1000	216.905	4.5749	75
chr1	99507857	99508118	peak_302	910	237.416	4.02241	179
chr1	99810858	99811447	peak_303	384	226.208	3.2528	84
chr1	100093137	100093794	peak_304	1000	702.904	4.71907	477
chr1	100396369	100397112	peak_305	306	227.673	3.17976	624
chr1	100422257	100422625	peak_306	551	202.646	3.7465	278
chr1	100453929	100454167	peak_307	869	206.939	3.54534	38
chr1	101124226	101124409	peak_308	1000	232.206	4.69058	97
chr1	101627190	101627575	peak_309	632	243.269	3.93558	93
chr1	102943884	102944273	peak_310	659	256.187	4.03145	204
chr1	102946853	102947156	peak_311	950	287.872	4.11576	238
chr1	103589735	103590187	peak_312	571	258.039	3.69279	251
chr1	103636936	103637576	peak_313	349	223.57	3.55245	165
chr1	103910627	103910896	peak_314	836	224.959	4.35185	242
chr1	104764481	104764997	peak_315	813	419.365	4.54345	306
chr1	104938015	104938285	peak_316	1000	362.749	4.47937	171
chr1	106032858	106033172	peak_317	705	221.489	3.69279	68
chr1	106431555	106431830	peak_318	738	203.021	3.60116	125
chr1	106433112	106433578	peak_319	647	301.418	3.88702	370
chr1	106434340	106434666	peak_320	710	231.606	3.59677	85
chr1	106452894	106453079	peak_321	1000	231.09	4.25258	112
chr1	106455543	106455779	peak_322	974	229.81	3.73093	110
chr1	106511569	106512013	peak_323	542	240.748	4.31291	274
chr1	106608856	106609150	peak_324	735	216.051	4.12602	71
chr1	107703037	107703591	peak_325	587	325.151	3.6679	97
chr1	107830204	107830503	peak_326	820	245.323	3.77807	227
chr1	108099003	108099277	peak_327	806	220.725	4.64856	96
chr1	108532342	108532723	peak_328	750	285.672	3.79517	99
chr1	108533455	108533641	peak_329	1000	254.13	4.33836	97
chr1	108907567	108907882	peak_330	641	201.925	3.59706	184
chr1	108916742	108917360	peak_331	443	273.629	4.07172	253
chr1	109259773	109260046	peak_332	872	238.052	3.55245	182
chr1	109455580	109455783	peak_333	1000	2264.45	14.3402	140
chr1	109558964	109559285	peak_334	959	307.926	3.88312	150
chr1	109972067	109972487	peak_335	1000	646.297	5.18293	206
chr1	110098474	110098667	peak_336	1000	219.536	4.2258	103
chr1	110388696	110389003	peak_337	762	233.823	3.59323	82
chr1	110689572	110689916	peak_338	675	232.138	4.00903	275
chr1	110819302	110819469	peak_339	1000	468.971	5.1108	63
chr1	111007675	111008453	peak_340	1000	1014.61	5.04033	709
chr1	111008561	111009355	peak_341	619	491.276	3.81348	105
chr1	112456436	112456917	peak_342	462	222.395	3.35931	413
chr1	113272556	113272790	peak_343	1000	1947.67	11.72	191
chr1	114561921	114562437	peak_344	620	319.89	4.57927	228
chr1	114685429	114685818	peak_345	774	301.117	3.61868	330
chr1	114907957	114908371	peak_346	505	208.959	3.29555	231
chr1	115029608	115030164	peak_347	617	343.311	4.32076	313
chr1	115030890	115031514	peak_348	633	394.89	5.2075	98
chr1	115305317	115305762	peak_349	527	234.294	3.91147	150
chr1	116417092	116417340	peak_350	827	204.981	4.04715	81
chr1	116417513	116417830	peak_351	941	298.303	3.84012	137
chr1	117422439	117422942	peak_352	418	210.186	3.37734	212
chr1	117779684	117780476	peak_353	1000	937.547	5.97688	186
chr1	119554910	119555132	peak_354	1000	261.578	4.08342	67
chr1	119655172	119655518	peak_355	841	290.903	4.06425	172
chr1	119871420	119871670	peak_356	914	228.457	3.45216	186
chr1	120102573	120102807	peak_357	1000	262.015	4.19163	184
chr1	120197083	120197402	peak_358	700	223.253	4.02028	72
chr1	121030407	121030728	peak_359	692	222.255	3.50751	139
chr1	121598019	121598279	peak_360	844	219.41	4.23525	137
chr1	122360402	122360789	peak_361	527	203.824	3.61868	224
chr1	122844361	122844848	peak_362	510	248.353	3.57681	272
chr1	123107216	123107691	peak_363	719	341.306	3.84262	251
chr1	123109772	123111028	peak_364	567	712.519	4.39628	393
chr1	124967004	124967643	peak_365	396	252.887	3.40159	429
chr1	125258304	125258605	peak_366	872	262.592	3.89465	95
chr1	125318535	125319096	peak_367	492	275.856	3.59955	85
chr1	126152736	126154759	peak_368	684	1382.91	4.10836	1200
chr1	126261481	126261955	peak_369	642	304.52	3.64313	258
chr1	127136355	127136912	peak_370	598	332.851	3.70616	192
chr1	127648274	127648739	peak_371	468	217.815	3.44367	155
chr1	128410000	128410720	peak_372	399	287.477	3.59494	306
chr1	128467130	128467943	peak_373	870	706.946	4.68154	284
chr1	129886129	129886703	peak_374	359	205.86	3.67004	273
chr1	129919188	129919772	peak_375	1000	4206.88	16.2519	210
chr1	129920076	129920588	peak_376	1000	2739.7	12.3073	207
chr1	130545494	130545872	peak_377	798	301.583	4.13212	334
chr1	130549768	130550687	peak_378	1000	1734.2	6.1689	410
chr1	130550951	130551579	peak_379	1000	716.476	5.25897	125
chr1	130617716	130618068	peak_380	651	229.185	3.44378	69
chr1	130971252	130971660	peak_381	969	395.353	4.69783	321
chr1	131640511	131640749	peak_382	1000	316.97	4.15787	161
chr1	132612240	132612551	peak_383	694	215.862	3.67004	242
chr1	133548988	133549705	peak_384	532	381.496	3.22942	435
chr1	134232298	134232603	peak_385	929	283.369	3.77594	75
chr1	134567415	134567951	peak_386	476	255.121	3.54353	76
chr1	134582002	134582208	peak_387	1000	214.43	4.04324	76
chr1	136272012	136272451	peak_388	1000	502.981	5.27711	129
chr1	136551707	136552141	peak_389	1000	452.942	4.21846	120
chr1	137515633	137515995	peak_390	1000	383.336	4.20588	153
chr1	137537584	137538006	peak_391	537	226.749	3.35055	61
chr1	137539951	137541076	peak_392	1000	1217.96	5.54718	608
chr1	137541181	137542681	peak_393	646	969.603	4.48912	774
chr1	137892243	137893004	peak_394	629	478.723	3.92748	668
chr1	138537779	138538189	peak_395	735	301.212	4.12973	315
chr1	138549670	138550181	peak_396	621	317.125	3.81819	39
chr1	138554608	138555056	peak_397	680	304.49	3.94785	98
chr1	138978792	138979106	peak_398	842	264.385	4.13212	126
chr1	139424311	139424900	peak_399	357	210.446	4.1697	276
chr1	139685220	139685712	peak_400	510	251.018	3.75555	274
chr1	140211258	140211469	peak_401	1000	245.527	4.13212	86
chr1	141463151	141463433	peak_402	723	203.837	3.70102	38
chr1	141591852	141592211	peak_403	840	301.61	4.31679	51
chr1	143232524	143232885	peak_404	712	257.209	4.08552	33
chr1	143250426	143250789	peak_405	1000	450.413	4.68557	104
chr1	144268481	144269072	peak_406	1000	793.523	5.14604	122
chr1	144467287	144468061	peak_407	361	279.234	3.60116	413
chr1	144749557	144750088	peak_408	403	213.975	3.88312	75
chr1	146741762	146742234	peak_409	455	214.942	3.37734	386
chr1	147016335	147016750	peak_410	842	349.427	4.21912	68
chr1	147094714	147095140	peak_411	597	254.2	3.49424	283
chr1	147502882	147504003	peak_412	756	847.397	4.09732	730
chr1	147766250	147766798	peak_413	552	302.716	3.97225	479
chr1	148371527	148371863	peak_414	641	215.306	3.93394	264
chr1	148471090	148471644	peak_415	586	324.383	3.73437	166
chr1	148481564	148482431	peak_416	563	488.309	5.15419	411
chr1	148626296	148626645	peak_417	703	245.191	3.7732	254
chr1	148747963	148748213	peak_418	871	217.689	4.0994	163
chr1	149038885	149039565	peak_419	1000	1051.8	7.07015	59
chr1	150083184	150083651	peak_420	535	249.969	3.60999	139
chr1	150319671	150320042	peak_421	1000	5063.09	20.0285	272
chr1	150321003	150321217	peak_422	1000	1444.21	9.38387	30
chr1	150321383	150321490	peak_423	1000	767.258	9.78809	16
chr1	150321627	150321775	peak_424	1000	827.378	9.79655	69
chr1	150322534	150323047	peak_425	1000	7166.7	26.915	192
chr1	150330536	150330874	peak_426	1000	3446.44	17.2236	81
chr1	150332128	150332680	peak_427	1000	1341	7.53995	417
chr1	150765166	150765286	peak_428	1000	203.22	4.48111	91
chr1	151371563	151372004	peak_429	493	217.601	3.58621	96
chr1	151595213	151596168	peak_430	297	283.174	3.49424	541
chr1	151897239	151897764	peak_431	1000	3096.18	15.9946	426
chr1	151923623	151924342	peak_432	728	523.212	4.41895	415
chr1	152142492	152142833	peak_433	657	224.093	3.61868	211
chr1	152687678	152688061	peak_434	612	234.308	4.50033	292
chr1	152733264	152733755	peak_435	947	465.177	4.35407	394
chr1	152733886	152734709	peak_436	325	267.62	3.59494	141
chr1	153563968	153564354	peak_437	1000	412.989	4.21881	288
chr1	153568226	153568691	peak_438	672	312.696	4.1697	371
chr1	154212205	154212587	peak_439	685	261.608	3.928	271
chr1	154923909	154924324	peak_440	712	295.485	3.93606	75
chr1	154952657	154953353	peak_441	723	502.881	4.30576	464
chr1	154963043	154963516	peak_442	702	332.211	4.18987	132
chr1	154981579	154982016	peak_443	605	264.33	3.72677	363
chr1	155034441	155035440	peak_444	371	370.63	3.94603	924
chr1	155179022	155179593	peak_445	961	548.848	4.78549	234
chr1	155232508	155232884	peak_446	801	301.004	4.14958	67
chr1	155700264	155700507	peak_447	889	216.081	4.23305	94
chr1	156236372	156236531	peak_448	1000	247.585	4.73927	93
chr1	157201341	157201596	peak_449	858	218.684	3.70224	61
chr1	157201722	157203262	peak_450	992	1528.03	4.73235	97
chr1	157204763	157206593	peak_451	1000	2041	5.71734	799
chr1	157206733	157206998	peak_452	755	200.193	4.25258	90
chr1	157207330	157209701	peak_453	1000	7684.68	9.35481	1133
chr1	157610562	157611192	peak_454	459	289.345	3.53293	405
chr1	157629211	157629802	peak_455	394	232.916	3.99218	268
chr1	157862549	157862814	peak_456	982	260.222	4.17043	174
chr1	158007398	158008186	peak_457	470	370.321	3.55245	512
chr1	158025705	158026601	peak_458	745	667.079	5.34183	776
chr1	158715914	158716301	peak_459	559	216.455	4.04324	153
chr1	158912296	158912776	peak_460	1000	566.453	4.92784	169
chr1	158929257	158929683	peak_461	773	329.479	4.23544	252
chr1	159006573	159007104	peak_462	438	232.402	3.75555	199
chr1	159303857	159304328	peak_463	566	266.62	3.74386	277
chr1	160138012	160138623	peak_464	329	201.022	3.47477	438
chr1	160292473	160293071	peak_465	428	256.09	3.29367	382
chr1	160761429	160762020	peak_466	417	246.683	3.45085	57
chr1	160981261	160981878	peak_467	570	351.469	4.43076	519
chr1	161018680	161019112	peak_468	485	209.657	3.31175	34
chr1	161062304	161062614	peak_469	686	212.722	3.49424	96
chr1	161081534	161081894	peak_470	632	227.375	3.95793	283
chr1	161311112	161311309	peak_471	1000	257.442	3.81871	105
chr1	161313419	161314458	peak_472	299	310.393	3.59323	103
chr1	161942102	161942303	peak_473	1000	3277.56	20.1006	116
chr1	161970771	161971240	peak_474	484	227.057	4.07172	343
chr1	162499837	162500216	peak_475	882	334.388	4.05676	94
chr1	162601451	162601997	peak_476	499	272.495	3.2428	26
chr1	162969173	162969485	peak_477	1000	328.329	3.96892	280
chr1	163486025	163486642	peak_478	474	292.521	3.81871	254
chr1	163782936	163783312	peak_479	625	234.983	3.36849	158
chr1	164519232	164519880	peak_480	452	292.815	3.41802	549
chr1	164538908	164539428	peak_481	521	271.071	3.47807	95
chr1	165684777	165685156	peak_482	678	256.998	3.49351	165
chr1	165685295	165688410	peak_483	1000	4072.3	6.18156	2310
chr1	165689269	165689983	peak_484	998	712.527	4.2364	396
chr1	165690668	165691330	peak_485	389	257.624	3.384	281
chr1	166540041	166540428	peak_486	1000	938.825	6.36735	101
chr1	166909056	166909836	peak_487	728	567.963	3.64768	433
chr1	166930819	166932951	peak_488	1000	6419.82	11.4794	280
chr1	166939265	166940727	peak_489	1000	2531.47	7.25096	394
chr1	167539727	167539980	peak_490	1000	477.94	4.95053	216
chr1	168436173	168436490	peak_491	634	201.129	4.20093	70
chr1	168794593	168794910	peak_492	1000	389.504	4.25603	104
chr1	169668895	169669146	peak_493	804	201.681	3.53554	163
chr1	169681857	169682120	peak_494	1000	288.887	3.80454	150
chr1	169876524	169876931	peak_495	620	252.339	3.6679	95
chr1	169975697	169976035	peak_496	648	218.906	3.69279	301
chr1	169983203	169983596	peak_497	553	217.233	3.86478	270
chr1	170010243	170010660	peak_498	671	280.013	3.94442	237
chr1	170038041	170038602	peak_499	622	349.171	3.73318	407
chr1	170080409	170080836	peak_500	687	293.442	3.94442	270
chr1	170212665	170212938	peak_501	849	231.877	3.99175	199
chr1	170600301	170600951	peak_502	457	297.093	3.99218	84
chr1	170848131	170848430	peak_503	1000	354.829	4.03145	108
chr1	171702425	171702970	peak_504	689	375.4	4.23544	269
chr1	172099946	172100263	peak_505	834	264.448	3.82918	74
chr1	173345796	173346617	peak_506	259	212.364	3.7598	135
chr1	173404950	173405544	peak_507	565	335.572	4.68205	397
chr1	173430599	173431131	peak_508	380	201.965	3.29488	467
chr1	174191075	174191608	peak_509	538	286.575	3.58845	268
chr1	174226510	174226885	peak_510	770	288.78	4.21857	98
chr1	174799920	174800325	peak_511	678	274.531	4.0649	256
chr1	174882187	174882575	peak_512	563	218.344	3.53293	249
chr1	174883470	174883673	peak_513	1000	223.266	3.92748	97
chr1	174883786	174884356	peak_514	496	282.762	4.18253	473
chr1	174887028	174887467	peak_515	976	428.682	4.46535	304
chr1	175298705	175299462	peak_516	302	228.326	3.19507	196
chr1	177011934	177012341	peak_517	655	266.606	3.94448	265
chr1	177055468	177058025	peak_518	1000	5168.25	7.73376	989
chr1	177674003	177674576	peak_519	361	206.764	3.70275	173
chr1	177676384	177676700	peak_520	728	230.104	3.89646	245
chr1	177692007	177692395	peak_521	1000	455.982	4.55118	307
chr1	177930203	177930661	peak_522	648	296.739	3.57069	30
chr1	178479994	178480947	peak_523	561	535.092	3.82801	723
chr1	178610394	178610688	peak_524	730	214.491	3.79517	94
chr1	179166597	179167170	peak_525	459	263.246	3.35931	280
chr1	179397582	179397875	peak_526	839	245.874	3.88312	209
chr1	180159181	180159646	peak_527	494	229.845	3.6679	250
chr1	180210587	180211030	peak_528	490	216.872	3.22485	143
chr1	180447249	180447409	peak_529	1000	232.144	4.43535	76
chr1	180543222	180543632	peak_530	771	316.17	3.82703	188
chr1	181428047	181428216	peak_531	1000	213.735	3.9728	70
chr1	181844943	181845396	peak_532	727	329.532	3.90601	306
chr1	182048897	182049234	peak_533	745	251.213	4.03145	164
chr1	182390363	182390688	peak_534	1000	468.801	4.37585	229
chr1	182392287	182392499	peak_535	1000	309.333	4.48428	139
chr1	184320825	184321700	peak_536	354	309.878	3.81819	380
chr1	184983084	184983530	peak_537	494	220.165	3.1691	151
chr1	184984955	184985822	peak_538	805	697.505	4.27318	356
chr1	184986370	184986715	peak_539	1000	368.646	4.17475	78
chr1	185177283	185177960	peak_540	551	372.726	3.83798	446
chr1	185246804	185247463	peak_541	1000	5365.08	21.0826	339
chr1	185247880	185248925	peak_542	1000	35379	46.389	616
chr1	185249705	185249843	peak_543	1000	1081.01	12.2104	91
chr1	185249969	185250108	peak_544	1000	1105.72	12.3239	45
chr1	185250868	185251220	peak_545	1000	4937.24	21.8277	257
chr1	185253536	185254774	peak_546	1000	10236.1	23.0429	343
chr1	185259102	185259797	peak_547	1000	14164.8	33.4618	349
chr1	185260390	185260824	peak_548	1000	2912.96	15.0748	81
chr1	185260943	185261744	peak_549	1000	14682.2	34.3764	390
chr1	185263825	185264706	peak_550	1000	9795.48	29.1541	603
chr1	185279373	185280968	peak_551	1000	29703.9	37.2513	1077
chr1	185298444	185298606	peak_552	1000	848.478	8.04325	76
chr1	185299017	185299321	peak_553	870	264.513	3.99062	212
chr1	185899406	185899701	peak_554	685	201.971	3.94442	181
chr1	186805546	186805796	peak_555	1000	300.959	4.75824	188
chr1	187283420	187283713	peak_556	705	206.6	3.50751	43
chr1	187344288	187347185	peak_557	1000	39461.1	47.471	2154
chr1	187348243	187348712	peak_558	1000	3399.6	19.5262	355
chr1	187348973	187349141	peak_559	1000	1863.85	17.6767	81
chr1	187350160	187350302	peak_560	1000	1599.45	16.5251	73
chr1	187350606	187350998	peak_561	1000	1836.4	16.4709	95
chr1	187351830	187352130	peak_562	1000	324.286	4.69462	238
chr1	187353796	187354699	peak_563	1000	12637.9	28.6719	408
chr1	187355182	187355430	peak_564	1000	257.55	4.69462	79
chr1	188539724	188540027	peak_565	1000	388.541	4.75801	109
chr1	188567466	188567737	peak_566	869	235.589	3.82918	133
chr1	188998111	188998266	peak_567	1000	214.424	4.51016	75
chr1	189108659	189109404	peak_568	493	366.998	4.12602	66
chr1	189547652	189547982	peak_569	702	231.514	3.88702	159
chr1	190756754	190757989	peak_570	433	535.302	3.45085	631
chr1	190758441	190759033	peak_571	521	308.556	4.06118	524
chr1	191500758	191501311	peak_572	679	375.427	3.85629	470
chr1	192008229	192008836	peak_573	469	284.559	4.05333	509
chr1	192603256	192603770	peak_574	663	340.818	4.17031	165
chr1	192606932	192607200	peak_575	850	227.896	3.94785	186
chr1	192614717	192615017	peak_576	703	211.024	3.93098	49
chr1	192984919	192985359	peak_577	524	230.523	3.53554	288
chr1	193244988	193245352	peak_578	560	203.666	3.58845	300
chr1	193656934	193657238	peak_579	1000	306.001	4.28118	96
chr1	193693325	193693602	peak_580	1000	279.93	3.97346	134
chr1	193695318	193695797	peak_581	782	374.539	4.18987	98
chr1	193951050	193951306	peak_582	984	251.904	4.43127	82
chr1	194644524	194644822	peak_583	832	247.885	3.70389	253
chr1	195290045	195290487	peak_584	650	287.402	3.83798	154
chr1	195830798	195831308	peak_585	424	216.161	4.02028	320
chr1	196083570	196084136	peak_586	410	232.056	3.5433	520
chr1	196701098	196701954	peak_587	1000	1274.85	5.49011	480
chr1	197630298	197630563	peak_588	981	259.913	4.29973	207
chr1	197949284	197949898	peak_589	537	329.579	3.49105	69
chr1	197955954	197956504	peak_590	415	228.283	3.42829	348
chr1	198361683	198362127	peak_591	492	218.288	3.49211	197
chr1	198483482	198483762	peak_592	737	206.47	3.30139	88
chr1	198632238	198632856	peak_593	332	205.098	3.14626	529
chr1	198832736	198832893	peak_594	1000	280.875	4.8479	66
chr1	198838712	198839015	peak_595	755	228.673	3.57028	208
chr1	198886816	198887123	peak_596	1000	383.218	4.21693	88
chr1	200046726	200047300	peak_597	366	210.118	3.24784	213
chr1	200154164	200154539	peak_598	958	359.13	4.41975	304
chr1	200329089	200329591	peak_599	715	358.867	4.46842	355
chr1	200799572	200799877	peak_600	989	301.499	3.50205	180
chr1	200878549	200879367	peak_601	480	392.325	3.64127	314
chr1	200880319	200880587	peak_602	952	255.019	3.97496	169
chr1	201219089	201219621	peak_603	452	240.583	3.59494	435
chr1	201579800	201580799	peak_604	673	671.853	4.21455	217
chr1	201593985	201594699	peak_605	519	370.278	3.59677	286
chr1	201596846	201597526	peak_606	440	299.451	3.56689	335
chr1	201741520	201741867	peak_607	1000	591.617	5.24351	80
chr1	201810707	201811576	peak_608	496	431.061	3.59494	391
chr1	201812204	201812508	peak_609	704	214.162	3.384	215
chr1	202088293	202089206	peak_610	362	330.263	3.29367	631
chr1	202799222	202799488	peak_611	1000	290.611	3.94606	106
chr1	203253292	203253761	peak_612	656	307.52	3.54169	300
chr1	203632818	203633166	peak_613	660	229.775	4.11576	226
chr1	203676596	203677387	peak_614	257	203.56	3.49424	719
chr1	204020054	204020458	peak_615	598	241.48	4.02241	96
chr1	204606453	204606716	peak_616	975	256.42	4.32813	78
chr1	204607017	204607743	peak_617	1000	878.656	4.73678	176
chr1	204618948	204619282	peak_618	791	264.133	4.54492	72
chr1	204638673	204639146	peak_619	782	370.121	3.70067	376
chr1	204644925	204645397	peak_620	898	424.012	4.39703	92
chr1	204647325	204647682	peak_621	631	225.282	4.00946	210
chr1	204877137	204877408	peak_622	899	243.561	3.49211	71
chr1	205006543	205007041	peak_623	517	257.477	3.94442	228
chr1	205237110	205237781	peak_624	466	312.402	3.69279	251
chr1	205302282	205302679	peak_625	787	312.42	4.26026	129
chr1	205484407	205484868	peak_626	666	307.178	4.2364	107
chr1	205619941	205620240	peak_627	688	205.765	3.69279	209
chr1	205787200	205787790	peak_628	491	289.656	3.55245	416
chr1	205801993	205802757	peak_629	554	423.466	4.57098	288
chr1	206936080	206936597	peak_630	424	218.983	3.29367	225
chr1	207715259	207715937	peak_631	954	646.912	5.3426	252
chr1	208495459	208495938	peak_632	453	217.061	3.30258	114
chr1	208559813	208560429	peak_633	499	307.369	4.35185	559
chr1	208602448	208602634	peak_634	1000	288.777	4.15577	105
chr1	208637196	208637714	peak_635	835	432.746	4.56186	227
chr1	209255513	209255854	peak_636	686	233.808	4.14958	245
chr1	209326342	209326894	peak_637	401	221.377	3.23203	72
chr1	209818946	209819463	peak_638	552	285.391	3.70616	374
chr1	210849749	210850111	peak_639	681	246.396	4.21846	171
chr1	211454890	211455158	peak_640	891	238.783	4.46073	219
chr1	211764694	211765077	peak_641	723	276.971	3.59181	256
chr1	212623495	212624167	peak_642	1000	714.004	5.40364	88
chr1	212626072	212627504	peak_643	1000	3433.03	8.49194	494
chr1	212925049	212925251	peak_644	1000	224.069	4.181	134
chr1	212955237	212956329	peak_645	442	482.701	3.79517	553
chr1	213418602	213419026	peak_646	1000	715.537	5.36653	94
chr1	213427649	213428362	peak_647	1000	4460.23	13.3976	36
chr1	213431824	213432495	peak_648	1000	2489.88	10.3524	396
chr1	213433396	213433830	peak_649	1000	578.739	5.32223	82
chr1	213437368	213437751	peak_650	768	294.312	4.37663	270
chr1	213438391	213439143	peak_651	1000	9184.8	35.4836	96
chr1	213439741	213440072	peak_652	798	264.119	3.70616	51
chr1	213440831	213441436	peak_653	472	285.679	3.6679	201
chr1	213449802	213450210	peak_654	1000	508.242	4.36239	241
chr1	213455995	213456406	peak_655	606	249.006	3.99175	246
chr1	213456791	213457504	peak_656	1000	1937.05	10.9421	263
chr1	213459400	213459613	peak_657	1000	387.987	4.99466	89
chr1	213460034	213460219	peak_658	1000	324.933	4.96641	90
chr1	213461294	213461667	peak_659	1000	686.89	5.31726	221
chr1	213467329	213468140	peak_660	1000	11139	32.1193	108
chr1	213544172	213544661	peak_661	621	303.593	3.91147	84
chr1	213579301	213579750	peak_662	589	264.571	3.83798	225
chr1	213582047	213582531	peak_663	523	252.963	3.91147	218
chr1	213996456	213996729	peak_664	1000	536.407	5.12368	157
chr1	214020192	214020447	peak_665	1000	402.397	5.52682	28
chr1	214020551	214020661	peak_666	1000	358.314	5.78024	76
chr1	214030605	214030937	peak_667	1000	788.568	5.84573	92
chr1	214031066	214032791	peak_668	1000	2099.27	5.16804	252
chr1	214033313	214033651	peak_669	655	221.489	3.83143	155
chr1	214033803	214034148	peak_670	989	341.216	5.03229	124
chr1	214035026	214035662	peak_671	536	341.073	4.04324	551
chr1	214039213	214039798	peak_672	467	273.437	3.57069	500
chr1	214041108	214042295	peak_673	1000	4239.62	12.7697	686
chr1	214042457	214042752	peak_674	1000	2289.72	13.1762	226
chr1	214048002	214048432	peak_675	1000	3771	18.1873	145
chr1	214049017	214049497	peak_676	1000	815.406	5.38569	156
chr1	214059105	214059674	peak_677	576	327.509	3.88312	389
chr1	214060236	214060624	peak_678	1000	486.383	4.49348	198
chr1	214062588	214062920	peak_679	803	266.454	3.95069	202
chr1	214063542	214063829	peak_680	1000	301.64	4.34654	205
chr1	214064083	214064198	peak_681	1000	1089.5	12.6975	32
chr1	214064454	214064635	peak_682	1000	1247.65	13.1301	96
chr1	214067286	214067995	peak_683	1000	5745.54	23.0883	452
chr1	214068157	214068574	peak_684	1000	764.778	6.37874	164
chr1	214071297	214071577	peak_685	953	266.789	4.2364	178
chr1	214075429	214076176	peak_686	1000	24175.7	49.3181	336
chr1	214076463	214076578	peak_687	1000	521.164	7.36603	97
chr1	214076777	214076893	peak_688	1000	544.514	7.52495	54
chr1	214078826	214078961	peak_689	1000	229.026	4.80947	41
chr1	214079145	214080120	peak_690	1000	7253.58	18.7574	352
chr1	214080226	214080366	peak_691	1000	1015.95	11.4937	61
chr1	214084375	214085380	peak_692	1000	20846.9	36.5808	648
chr1	214085750	214086074	peak_693	1000	4848.13	22.7687	84
chr1	214087879	214088145	peak_694	762	202.722	3.61868	58
chr1	214088722	214089241	peak_695	1000	906.06	5.71971	420
chr1	214089425	214089793	peak_696	1000	386.186	5.30465	303
chr1	214090685	214092028	peak_697	1000	1548.92	6.75523	134
chr1	214092205	214092604	peak_698	848	338.303	4.37991	129
chr1	214092889	214093842	peak_699	860	819.501	5.5706	575
chr1	214095109	214095399	peak_700	1000	332.521	4.37991	206
chr1	214098062	214098261	peak_701	1000	1360.22	9.92734	110
chr1	214098512	214098806	peak_702	1000	417.001	4.88966	231
chr1	214100533	214100902	peak_703	1000	433.829	5.15076	72
chr1	214101270	214102444	peak_704	1000	11193	28.0974	679
chr1	214166006	214166363	peak_705	590	210.485	3.82918	264
chr1	214989952	214990720	peak_706	332	255.33	3.51804	439
chr1	215475667	215476133	peak_707	669	311.63	4.2364	214
chr1	215854167	215854387	peak_708	918	202.022	3.70067	46
chr1	215898157	215898596	peak_709	695	305.198	3.79517	147
chr1	217011000	217012010	peak_710	506	511.098	4.09732	339
chr1	217226114	217226307	peak_711	1000	208.243	3.93558	56
chr1	217607179	217607681	peak_712	1000	552.563	4.94328	207
chr1	217827805	217828469	peak_713	434	288.142	3.33785	372
chr1	217828677	217829639	peak_714	253	242.971	3.08532	239
chr1	217830569	217830966	peak_715	595	236.277	3.84135	213
chr1	217832613	217832949	peak_716	607	203.838	3.53015	146
chr1	217930629	217931019	peak_717	661	257.662	3.9737	300
chr1	217978697	217979066	peak_718	676	249.383	3.84632	85
chr1	218247029	218247359	peak_719	663	218.792	4.25603	85
chr1	218350903	218351266	peak_720	683	247.958	3.74774	312
chr1	218934207	218935155	peak_721	695	658.46	3.67118	893
chr1	219334598	219335301	peak_722	307	215.592	3.49211	473
chr1	219369025	219369598	peak_723	457	261.844	3.80064	497
chr1	219396622	219397186	peak_724	678	382.487	4.69462	210
chr1	220106199	220106501	peak_725	793	239.434	4.23308	77
chr1	220604011	220604571	peak_726	703	393.564	3.97496	204
chr1	221399750	221399983	peak_727	1000	256.206	3.91147	98
chr1	222121090	222121667	peak_728	964	556.034	4.05356	157
chr1	222691262	222691529	peak_729	1000	295.05	4.66807	95
chr1	223890928	223891365	peak_730	487	212.86	3.67004	31
chr1	223994542	223994835	peak_731	969	283.919	4.36125	255
chr1	223999333	224000142	peak_732	613	495.767	4.72212	30
chr1	224002748	224002861	peak_733	1000	876.897	10.6784	20
chr1	224003007	224003126	peak_734	1000	909.923	10.8867	73
chr1	224014060	224014253	peak_735	1000	259.987	4.24421	28
chr1	224016146	224016417	peak_736	897	243.176	3.72824	50
chr1	224021652	224022003	peak_737	1000	434.396	5.0049	92
chr1	224023284	224023686	peak_738	1000	592.698	4.68804	61
chr1	224024766	224026284	peak_739	1000	14643	27.3762	905
chr1	224026906	224028126	peak_740	1000	12729.4	33.4159	244
chr1	224029927	224030442	peak_741	503	258.937	3.65406	383
chr1	224030648	224031838	peak_742	744	885.183	5.22716	548
chr1	224032286	224033133	peak_743	1000	1874.35	8.31111	583
chr1	224043055	224043802	peak_744	1000	5413.82	27.0723	593
chr1	224047121	224048263	peak_745	1000	4078.97	15.1022	352
chr1	224052305	224052506	peak_746	1000	218.489	3.89422	119
chr1	224053393	224053623	peak_747	1000	346.84	4.69051	83
chr1	224056423	224057136	peak_748	1000	1766.84	8.91662	350
chr1	224058222	224059545	peak_749	1000	1607.45	5.89364	275
chr1	224069586	224069848	peak_750	1000	266.952	4.30284	50
chr1	224072087	224072805	peak_751	1000	3624.02	14.5378	283
chr1	224073261	224074244	peak_752	1000	10191.2	32.8143	560
chr1	224075219	224075456	peak_753	1000	321.056	3.97496	164
chr1	224079485	224079839	peak_754	1000	1024.52	6.91472	270
chr1	224085312	224085854	peak_755	1000	832.576	6.28995	248
chr1	224087357	224087616	peak_756	1000	418.672	4.54034	75
chr1	224088984	224089487	peak_757	493	248.009	4.11792	275
chr1	224089621	224090150	peak_758	672	355.515	4.66714	61
chr1	224097307	224097457	peak_759	1000	589.718	7.91865	68
chr1	224097761	224098103	peak_760	1000	2824.95	15.2592	244
chr1	224101288	224101773	peak_761	1000	5365.13	21.9372	81
chr1	224101875	224102628	peak_762	1000	2433.53	10.1728	105
chr1	224102905	224103206	peak_763	1000	1302.68	8.71217	67
chr1	224103627	224103746	peak_764	1000	763.071	9.61821	66
chr1	224104090	224104248	peak_765	1000	768.736	9.6914	66
chr1	224104418	224106430	peak_766	1000	9815.42	20.5395	996
chr1	224106580	224107144	peak_767	816	460.305	4.99325	183
chr1	224108295	224108760	peak_768	1000	1308.87	8.06361	376
chr1	224108959	224109352	peak_769	1000	411.672	4.68469	190
chr1	224112301	224112723	peak_770	856	361.244	4.07438	375
chr1	224119394	224119808	peak_771	609	252.166	4.18987	182
chr1	224122445	224122838	peak_772	1000	890.197	6.23474	311
chr1	224155872	224156470	peak_773	913	545.83	4.85836	335
chr1	224160330	224160479	peak_774	1000	218.37	4.69655	80
chr1	224163800	224164388	peak_775	708	416.547	3.94906	221
chr1	224438347	224438636	peak_776	833	240.802	4.0649	196
chr1	224528848	224529208	peak_777	566	203.66	3.58621	127
chr1	225418447	225418887	peak_778	564	247.996	3.59323	294
chr1	225671998	225672399	peak_779	603	241.96	4.00903	197
chr1	226220677	226221198	peak_780	448	233.303	3.0148	66
chr1	226840116	226840485	peak_781	746	275.262	3.93827	307
chr1	226852813	226853165	peak_782	751	264.254	4.39703	79
chr1	228617117	228617398	peak_783	726	204.053	3.46887	221
chr1	228617563	228617820	peak_784	834	214.43	3.93954	190
chr1	228617942	228618783	peak_785	1000	1098.47	5.3227	643
chr1	229131237	229131536	peak_786	683	204.213	3.99471	229
chr1	229169105	229169334	peak_787	1000	264.729	4.47937	173
chr1	229380400	229381045	peak_788	622	401.055	3.75979	371
chr1	229754312	229754765	peak_789	863	390.807	3.74774	255
chr1	229902179	229903087	peak_790	269	243.89	3.59955	548
chr1	230222909	230223286	peak_791	1000	384.529	4.35407	303
chr1	230227432	230228167	peak_792	538	395.092	3.80064	517
chr1	230228270	230228478	peak_793	1000	213.68	4.07172	155
chr1	230841199	230841603	peak_794	512	206.968	3.57859	155
chr1	232283524	232283811	peak_795	969	278.019	4.19321	153
chr1	232668456	232668747	peak_796	1000	388.272	5.01906	104
chr1	233402076	233402460	peak_797	606	232.63	4.12973	74
chr1	233890451	233890793	peak_798	618	211.423	3.64127	173
chr1	234856182	234856476	peak_799	1000	3485.54	17.0601	209
chr1	236239937	236240293	peak_800	1000	405.172	3.97976	273
chr1	236765100	236765766	peak_801	659	438.696	3.73437	267
chr1	236774779	236775273	peak_802	547	270.031	3.6871	186
chr1	236965804	236965990	peak_803	1000	209.453	4.21653	48
chr1	237589339	237590026	peak_804	525	360.356	4.21936	498
chr1	237810218	237810407	peak_805	1000	295.346	4.54492	46
chr1	238108808	238109279	peak_806	440	207.079	3.21997	71
chr1	238820013	238820274	peak_807	918	239.718	4.2258	76
chr1	239509407	239509683	peak_808	1000	1409.3	10.5361	182
chr1	239509962	239510081	peak_809	1000	1105.53	12.6069	79
chr1	239519057	239519878	peak_810	1000	9040.19	22.2428	436
chr1	239524210	239526525	peak_811	1000	71475.4	45.8556	1491
chr1	239534668	239535003	peak_812	1000	4414.58	19.6597	275
chr1	239535154	239536623	peak_813	1000	49423.3	47.1916	783
chr1	239536743	239536880	peak_814	1000	499.826	7.18857	86
chr1	239537326	239538749	peak_815	1000	44637.3	47.8291	770
chr1	239538854	239539869	peak_816	1000	23951	38.9774	378
chr1	239611089	239611573	peak_817	853	412.715	4.33475	354
chr1	239611866	239612145	peak_818	961	268.223	4.07172	64
chr1	239612402	239614306	peak_819	1000	5010.71	7.87639	1541
chr1	241864079	241864616	peak_820	772	414.398	4.4641	101
chr1	241893208	241893415	peak_821	1000	620.762	5.72199	192
chr1	241903724	241904579	peak_822	846	723.593	4.417	338
chr1	242633384	242633804	peak_823	509	213.742	4.13422	215
chr1	242791330	242791725	peak_824	578	228.191	3.45085	158
chr1	243354504	243355092	peak_825	375	220.306	3.69279	254
chr1	243492941	243495205	peak_826	955	2162.69	5.34276	1152
chr1	243658805	243659269	peak_827	1000	6549.73	32.1884	307
chr1	243659402	243659674	peak_828	1000	5763.16	34.2456	102
chr1	243659898	243660686	peak_829	1000	2928.65	9.73653	193
chr1	244033258	244033975	peak_830	647	464.14	4.17043	192
chr1	244399279	244399670	peak_831	804	314.236	3.71102	126
chr1	244882165	244882997	peak_832	603	502.094	3.70067	756
chr1	244890104	244890442	peak_833	728	246.089	3.77667	274
chr1	244960392	244960925	peak_834	427	227.497	3.73437	282
chr1	245342064	245342638	peak_835	685	393.306	4.23544	383
chr1	245601998	245602295	peak_836	674	200.065	3.57859	119
chr1	245879201	245879687	peak_837	443	215.414	3.85629	228
chr1	245993779	245994441	peak_838	776	513.984	4.55118	397
chr1	246133136	246133416	peak_839	798	223.528	3.70389	88
chr1	246309661	246309899	peak_840	1000	240.129	3.92087	107
chr1	246622142	246622508	peak_841	1000	458.958	4.54345	62
chr1	248678539	248679386	peak_842	515	436.035	3.99471	668
chr1	249085490	249086347	peak_843	534	458.034	4.07866	533
chr1	249086954	249088817	peak_844	456	849.454	3.9603	1453
chr1	249088944	249089554	peak_845	724	441.647	4.21653	542
chr1	249089658	249090801	peak_846	383	437.305	4.47008	776
chr1	249685233	249685522	peak_847	708	204.601	3.42672	229
chr1	249963906	249964364	peak_848	603	276.126	4.04324	220
chr1	250014954	250015233	peak_849	1000	552.295	5.49721	197
chr1	250030511	250030750	peak_850	1000	551.167	5.55282	185
chr1	250036973	250037338	peak_851	1000	708.771	6.75282	204
chr1	250045985	250046601	peak_852	1000	2671.83	7.98712	403
chr1	250073433	250074178	peak_853	1000	753.313	4.55255	405
chr1	250933674	250934204	peak_854	561	297.207	3.25394	182
chr1	251130094	251130578	peak_855	513	248.433	3.38561	98
chr1	252253726	252254211	peak_856	829	402.114	4.92866	294
chr1	253129930	253130418	peak_857	716	349.176	4.07866	247
chr1	253785241	253785409	peak_858	1000	751.369	7.22737	33
chr1	253793483	253793891	peak_859	758	309.196	3.77755	219
chr1	253794398	253795031	peak_860	1000	5460.49	17.4383	263
chr1	253795673	253796039	peak_861	853	312.289	4.28377	166
chr1	253820309	253820536	peak_862	1000	809.112	6.8357	143
chr1	253838520	253838791	peak_863	1000	790.237	6.59162	219
chr1	253839490	253839753	peak_864	1000	525.82	5.25714	76
chr1	253841463	253841649	peak_865	1000	348.264	4.45272	55
chr2	108242	108517	peak_866	832	228.79	3.70389	210
chr2	912005	912224	peak_867	1000	307.196	5.12356	144
chr2	1409498	1410181	peak_868	632	431.331	3.97225	540
chr2	1410290	1410486	peak_869	1000	258.771	4.17043	103
chr2	2090815	2091134	peak_870	1000	326.331	5.20554	220
chr2	2849155	2849563	peak_871	655	267.043	3.9728	159
chr2	3618731	3619160	peak_872	514	220.384	3.85629	330
chr2	4042134	4042645	peak_873	460	234.864	3.69279	237
chr2	4258766	4259080	peak_874	936	293.931	4.24421	58
chr2	4501153	4501856	peak_875	442	310.753	4.32813	392
chr2	5226868	5227147	peak_876	809	225.717	4.18987	67
chr2	5958457	5958855	peak_877	974	387.588	3.90528	325
chr2	6354318	6354732	peak_878	562	232.549	4.0305	200
chr2	8298598	8298922	peak_879	723	234.155	3.79121	79
chr2	9601154	9601595	peak_880	530	233.846	3.55245	388
chr2	9909424	9910120	peak_881	570	396.536	4.39874	194
chr2	9913667	9913830	peak_882	1000	231.844	4.36232	81
chr2	10099669	10099949	peak_883	752	210.693	4.05808	107
chr2	10185736	10186202	peak_884	562	261.875	3.53293	164
chr2	10700001	10700442	peak_885	522	230.263	3.85245	46
chr2	10707363	10708068	peak_886	471	331.889	3.9603	496
chr2	11414896	11415224	peak_887	1000	332.997	4.32538	235
chr2	12313724	12314140	peak_888	577	239.989	3.297	91
chr2	13250969	13251128	peak_889	1000	504.632	5.42753	143
chr2	14453333	14453851	peak_890	610	316.178	4.23525	377
chr2	16089596	16089863	peak_891	1000	319.54	4.02241	190
chr2	16502656	16503278	peak_892	451	280.633	3.58621	449
chr2	17834899	17835415	peak_893	537	277.321	3.82188	308
chr2	17836159	17836475	peak_894	697	220.291	3.73081	166
chr2	17836597	17837811	peak_895	682	827.881	4.38089	532
chr2	17838896	17839446	peak_896	778	427.681	4.46061	80
chr2	17841378	17841908	peak_897	640	339.438	4.10627	407
chr2	17844106	17844919	peak_898	325	264.506	3.54169	296
chr2	17847625	17848094	peak_899	537	251.978	3.59706	72
chr2	17848599	17848979	peak_900	695	264.169	3.67004	296
chr2	17849631	17850131	peak_901	522	261.09	4.10756	224
chr2	17850512	17850878	peak_902	755	276.284	3.86885	164
chr2	17851080	17851271	peak_903	1000	218.589	3.9284	99
chr2	17851687	17852204	peak_904	887	458.795	4.3731	362
chr2	17903146	17903411	peak_905	768	203.419	3.8553	63
chr2	17907322	17907902	peak_906	457	264.804	3.51471	118
chr2	17922916	17923279	peak_907	1000	453.146	5.29063	270
chr2	17924794	17925100	peak_908	930	284.577	4.35185	75
chr2	17925236	17925531	peak_909	1000	549.106	5.31349	200
chr2	17926675	17926958	peak_910	801	226.815	3.6679	191
chr2	17928503	17929009	peak_911	561	283.878	3.31201	407
chr2	17929403	17930325	peak_912	1000	1174.17	5.34662	172
chr2	17939366	17939900	peak_913	499	266.635	3.53431	416
chr2	17940584	17941323	peak_914	626	462.937	4.313	629
chr2	18521494	18521824	peak_915	806	266.11	4.22756	161
chr2	19023338	19023803	peak_916	620	288.507	4.00374	255
chr2	19163951	19164284	peak_917	787	262.131	3.74439	129
chr2	20172594	20173894	peak_918	605	786.957	4.61886	337
chr2	20563653	20564004	peak_919	1000	525.131	5.50766	147
chr2	20661697	20661928	peak_920	1000	259.667	4.0649	98
chr2	20972046	20972378	peak_921	755	250.537	3.59181	192
chr2	21028840	21029408	peak_922	377	214.162	3.73093	161
chr2	21030885	21031720	peak_923	357	297.715	3.23203	178
chr2	21376899	21377991	peak_924	1000	1959.84	6.51999	363
chr2	21465353	21465686	peak_925	771	256.751	3.82703	250
chr2	21738098	21738344	peak_926	1000	251.123	3.85245	157
chr2	22414565	22414990	peak_927	568	241.255	3.49126	326
chr2	24533855	24534309	peak_928	601	272.658	3.45085	228
chr2	24593470	24593865	peak_929	597	235.639	3.68686	295
chr2	25020260	25020486	peak_930	888	200.781	4.09732	83
chr2	25024073	25024341	peak_931	1000	301.552	4.21851	88
chr2	25790696	25791041	peak_932	643	221.767	3.59677	292
chr2	26724333	26724929	peak_933	670	399.392	3.70275	504
chr2	27089835	27090233	peak_934	582	231.586	3.5433	221
chr2	27750179	27750497	peak_935	711	226.18	3.6383	178
chr2	28770118	28770587	peak_936	460	215.811	4.04319	380
chr2	28770696	28771436	peak_937	1000	1105.17	5.71762	403
chr2	29294237	29294699	peak_938	669	308.979	3.74743	266
chr2	29353464	29353699	peak_939	995	233.724	3.6862	30
chr2	29412197	29412487	peak_940	1000	311.656	4.49348	94
chr2	29871739	29872906	peak_941	1000	18236.6	39.2227	599
chr2	29873058	29873914	peak_942	1000	17342.7	35.3501	230
chr2	30134982	30135234	peak_943	813	204.914	3.6871	84
chr2	30908585	30909063	peak_944	1000	478.71	4.9823	265
chr2	31145461	31145710	peak_945	912	227.119	4.18987	176
chr2	31283992	31284336	peak_946	799	274.982	4.09732	225
chr2	31571268	31572029	peak_947	604	459.573	4.3755	520
chr2	32459569	32460020	peak_948	608	274.106	4.1843	95
chr2	33049427	33049672	peak_949	925	226.621	4.21693	170
chr2	33731113	33731645	peak_950	760	404.185	4.32813	406
chr2	34206951	34208034	peak_951	725	785.227	4.417	571
chr2	34210904	34211750	peak_952	545	460.739	3.70176	316
chr2	34212121	34212552	peak_953	882	380.313	4.21653	249
chr2	34251825	34252118	peak_954	909	266.434	4.05341	57
chr2	34565315	34565700	peak_955	557	214.398	3.7465	233
chr2	35056885	35057097	peak_956	1000	273.228	4.37419	161
chr2	35057347	35057992	peak_957	925	596.708	4.77377	341
chr2	35303438	35304469	peak_958	610	628.477	3.70389	739
chr2	35311528	35311758	peak_959	922	212.078	3.84135	49
chr2	35317193	35317682	peak_960	503	246.048	3.57681	326
chr2	35353969	35354856	peak_961	875	776.461	4.31679	407
chr2	35849800	35850327	peak_962	461	243.09	4.43468	247
chr2	35852575	35852821	peak_963	832	204.659	3.88312	198
chr2	36070925	36071739	peak_964	1000	988.61	4.88841	80
chr2	36071845	36073054	peak_965	382	461.601	3.59955	359
chr2	36397247	36397775	peak_966	448	236.45	3.38561	160
chr2	37236271	37236860	peak_967	692	407.439	4.06965	394
chr2	37628930	37630243	peak_968	587	770.814	4.31242	796
chr2	38131771	38132237	peak_969	513	238.88	3.4206	218
chr2	38999423	39000004	peak_970	505	293.397	3.71102	325
chr2	39405610	39406226	peak_971	390	240.486	3.49126	231
chr2	39984577	39985356	peak_972	424	330.215	3.67004	376
chr2	40375221	40375744	peak_973	705	368.539	4.21455	217
chr2	40749878	40750059	peak_974	1000	228.6	4.38265	86
chr2	41045891	41046158	peak_975	843	225.107	4.07172	211
chr2	41221679	41222153	peak_976	633	300.198	4.181	394
[truncated: 10,548 more rows]

## Sheet: Tap Root
Chromosome	Chr_Start	Chr_End	Name	Score	Signal_Value	P_Value (-log10)	Summit_Position
[truncated: 35,877 more rows]

[truncated: 1 more sheets: Fine Root]
