# Supplementary material for: The tissue-specific chromatin accessibility landscape of Papaver somniferum
Source: Front Genet. 2023 Mar 15;14:1136736. doi: 10.3389/fgene.2023.1136736 (PMC10050356; doi:10.3389/fgene.2023.1136736)
Supplement: Supplementary file 1 [file DataSheet1.ZIP › supplementary material/Supplementary Table 3.xlsx]

## Sheet: Sheet1
Supplementary Table 3: Specific pACRs related to isoquinoline alkaloid metabolic pathway genes.
Chromosome	Chr_Start	Chr_End	Gene_Abbreviation	Gene_Description	BIA_Pathway	Gene_Name
chr1	36700263	36700502	6OMT	Norcoclaurine 6-O-methyltransferase	(s)-reticuline	Pso01G11570.0
chr1	36702290	36702532	6OMT	Norcoclaurine 6-O-methyltransferase	(s)-reticuline	Pso01G11570.0
chr1	37013507	37014126	CYP80B1	(S)-N-methylcoclaurine 3'-hydroxylase	(s)-reticuline	Pso01G11630.0
chr2	54336818	54337572	P6H	Protopine 6-hydroxylase	sanguinarine	Pso02G11230.0
chr2	54337990	54338242	P6H	Protopine 6-hydroxylase	sanguinarine	Pso02G11230.0
chr2	54340630	54341466	P6H	Protopine 6-hydroxylase	sanguinarine	Pso02G11230.0
chr2	54341723	54343467	P6H	Protopine 6-hydroxylase	sanguinarine	Pso02G11230.0
chr2	125810486	125810723	NCS	S-norcoclaurine synthase 1	(s)-reticuline	Pso02G21950.0
chr3	227390666	227391029	P6H	Protopine 6-hydroxylase	sanguinarine	Pso03G47030.0
chr4	525918	526799	CYP82X2	Cytochrome P450, CYP82X2	noscapine	Pso04G00260.0
chr4	528048	528720	CYP82X2	Cytochrome P450, CYP82X2	noscapine	Pso04G00260.0
chr4	573020	573773	CYP82Y1	Cytochrome P450, CYP82Y1	noscapine	Pso04G00290.0
chr4	690387	690586	CYP719A21	Canadine synthase	noscapine	Pso04G00320.0
chr4	693418	693915	PSMT1	O-methyltransferase 1	noscapine	Pso04G00330.0
chr4	922043	922470	STORR	(S)-to-(R)-reticuline P450-oxidoreductase	morphinan	Pso04G00400.0
chr4	926256	928462	STORR	(S)-to-(R)-reticuline P450-oxidoreductase	morphinan	Pso04G00400.0
chr4	1037120	1037508	SALAT	Salutaridinol 7-O-acetyltransferase	morphinan	Pso04G00430.0
chr4	1047151	1047550	SALR	Salutaridine reductase	morphinan	Pso04G00440.0
chr4	1047823	1048178	SALR	Salutaridine reductase	morphinan	Pso04G00440.0
chr4	1055324	1056377	THS	Thebaine synthase	morphinan	Pso04G00450.0
chr5	221243593	221243926	6OMT	Norcoclaurine 6-O-methyltransferase	(s)-reticuline	Pso05G43960.0
chr5	221245307	221246702	6OMT	Norcoclaurine 6-O-methyltransferase	(s)-reticuline	Pso05G43960.0
chr8	869660	869926	SALSYN(CYP719B1)	Salutaridine synthase	morphinan	Pso08G00510.0
chr8	880759	881258	SALR	Salutaridine reductase	morphinan	Pso08G00520.0
chr8	884961	885589	THS	Thebaine synthase	morphinan	Pso08G00530.0
chr9	165679227	165679433	7OMT	(R,S)-reticuline 7-O-methyltransferase	laudanine	Pso09G30070.0
chr10	176499624	176500108	TNMT	(S)-tetrahydroprotoberberine-cis-N-methyltransferase	noscapine	Pso10G30460.0
chr10	176502583	176503417	TNMT	(S)-tetrahydroprotoberberine-cis-N-methyltransferase	noscapine	Pso10G30460.0
chr10	193066566	193066968	CYP80B1	(S)-N-methylcoclaurine 3'-hydroxylase	(s)-reticuline	Pso10G34230.0
chr10	193108421	193109421	4OMT1	3'-hydroxy-N-methylcoclaurine 4'-O-methyltransferase 1	(s)-reticuline	Pso10G34240.0
chr10	193112280	193112467	4OMT1	3'-hydroxy-N-methylcoclaurine 4'-O-methyltransferase 1	(s)-reticuline	Pso10G34240.0
chr11	33426487	33427309	7OMT	(R,S)-reticuline 7-O-methyltransferase	laudanine	Pso11G10670.0
chr11	33427700	33427935	7OMT	(R,S)-reticuline 7-O-methyltransferase	laudanine	Pso11G10670.0
chr11	33428261	33428876	7OMT	(R,S)-reticuline 7-O-methyltransferase	laudanine	Pso11G10670.0
unplaced-scaffold_1	34547977	34548526	CNMT	Coclaurine N-methyltransferase	(s)-reticuline	PsoUNG09450.0
unplaced-scaffold_1	38234466	38234635	COR	Codeinone reductase	morphinan	PsoUNG10770.0
unplaced-scaffold_6	1723137	1723592	NCS	S-norcoclaurine synthase 1	(s)-reticuline	PsoUNG21920.0
unplaced-scaffold_6	1724600	1725021	NCS	S-norcoclaurine synthase 1	(s)-reticuline	PsoUNG21920.0
unplaced-scaffold_6	1725595	1725737	NCS	S-norcoclaurine synthase 1	(s)-reticuline	PsoUNG21920.0
unplaced-scaffold_98	110782	111908	4OMT2	3'-hydroxy-N-methylcoclaurine 4'-O-methyltransferase 2	(s)-reticuline	PsoUNG31210.0
unplaced-scaffold_98	112132	112468	4OMT2	3'-hydroxy-N-methylcoclaurine 4'-O-methyltransferase 2	(s)-reticuline	PsoUNG31210.0
unplaced-scaffold_98	112586	112764	4OMT2	3'-hydroxy-N-methylcoclaurine 4'-O-methyltransferase 2	(s)-reticuline	PsoUNG31210.0
unplaced-scaffold_933	3666	4034	SALAT	Salutaridinol 7-O-acetyltransferase	morphinan	PsoUNG33150.0
