# Supplementary material for: The tissue-specific chromatin accessibility landscape of Papaver somniferum
Source: Front Genet. 2023 Mar 15;14:1136736. doi: 10.3389/fgene.2023.1136736 (PMC10050356; doi:10.3389/fgene.2023.1136736)
Supplement: Supplementary file 1 [file DataSheet1.ZIP › supplementary material/Supplementary Table 4.xlsx]

## Sheet: Sheet1
Supplementary Table 4: Summary of genes which were regulated by HB6 and involved in isoquinoline alkaloid metabolic pathway.
HB6	Target Gene	Gene Abbreviation	Pearson Correlation Coefficient	P Value	BIA Pathway
Pso06G40150.0	Pso02G21950.0	NCSa	0.721703	0.000721738	(s)-reticuline
Pso06G40150.0	PsoUNG21920.0	NCSb	0.872809	2.29354e-06	(s)-reticuline
Pso06G40150.0	Pso01G11570.0	6OMTa	0.838708	1.37024e-05	(s)-reticuline
Pso06G40150.0	Pso05G43960.0	6OMTb	0.837199	1.46885e-05	(s)-reticuline
Pso06G40150.0	PsoUNG09450.0	CNMT	0.196539	0.43442	(s)-reticuline
Pso06G40150.0	Pso10G34230.0	CYP80B1b	0.900423	3.54188e-07	(s)-reticuline
Pso06G40150.0	Pso10G34240.0	4OMT1	0.797685	7.31582e-05	(s)-reticuline
Pso06G40150.0	PsoUNG31210.0	4OMT2	0.57643	0.0122795	(s)-reticuline
Pso06G40150.0	Pso04G00400.0	STORR	0.904391	2.5914e-07	morphinan
Pso06G40150.0	Pso04G00440.0	SALRa	0.901435	3.27484e-07	morphinan
Pso06G40150.0	Pso04G00430.0	SALATa	0.894852	5.37683e-07	morphinan
Pso06G40150.0	Pso04G00450.0	THSa	0.851371	7.42997e-06	morphinan
Pso06G40150.0	Pso08G00530.0	THSb	0.866933	3.22879e-06	morphinan
Pso06G40150.0	Pso04G00330.0	PSMT1	0.847142	9.17034e-06	noscapine
Pso06G40150.0	Pso10G30460.0	TNMT	0.649835	0.00351003	noscapine
Pso06G40150.0	Pso04G00290.0	CYP82Y1	0.898727	4.03211e-07	noscapine
Pso06G40150.0	Pso04G00260.0	CYP82X2	0.923877	4.45618e-08	noscapine
Pso06G40150.0	Pso02G11230.0	P6Ha	0.627078	0.00534701	sanguinarine
Pso06G40150.0	Pso09G30070.0	7OMTa	0.166297	0.509573	laudanine
